# Supplementary material for: A-to-I mRNA editing in bacteria can affect protein sequence, disulfide bond formation, and function
Source: Nucleic Acids Res. 2025 Jul 2;53(12):gkaf584. doi: 10.1093/nar/gkaf584 (PMC12214031; doi:10.1093/nar/gkaf584)
Supplement: gkaf584_Supplemental_Files [file gkaf584_supplemental_files.zip]

Archive with 2 entries (2 files):
- Didi et al SuppText and Figures_NAR_Revised_2.pdf
- Didi_Supplementary Tables_1_2_3_4.xlsx
