# Supplementary material for: A-to-I mRNA editing in bacteria can affect protein sequence, disulfide bond formation, and function
Source: Nucleic Acids Res. 2025 Jul 2;53(12):gkaf584. doi: 10.1093/nar/gkaf584 (PMC12214031; doi:10.1093/nar/gkaf584)
Supplement: gkaf584_Supplemental_Files [file gkaf584_supplemental_files.zip › Didi_Supplementary Tables_1_2_3_4.xlsx]

## Sheet: Supplementary Table 1
Primer number	Primer name	Sequence
1	pME6032_TadA_Gibson_F1	CAGCTCTTCGCCTTTACGCATGAATTCTGTTTCCTGTGTGAAATTG
2	pME6032_TadA_Gibson_R1	GCGCAATCCTCGACGGATTAACGGATCAGTGAGGGTTTGCAAC
3	TadA_pME6032_Gibson_F1	GTATGGATGAACTGTACAAAGGATCAGGTTCCGGCTCTCG
4	TadA_pME6032_Gibson_R1	GTTGCAAACCCTCACTGATCCGTTAATCCGTCGAGGATTGCGC
5	pME6032-GFP_Gibson_F1	CAGCTCTTCGCCTTTACGCATGAATTCTGTTTCCTGTGTGAAATTG
6	pME6032-GFP_Gibson_R1	GTATGGATGAACTGTACAAAGGATCAGGTTCCGGCTCTTAACGGATCAGTGAGGGTTTGCAAC
7	GFP_pME6032_R1	CAATTTCACACAGGAAACAGAATTCATGCGTAAAGGCGAAGAGCTG
8	GFP_Linker_tadA_F1	CGAGAGCCGGAACCTGATCCTTTGTACAGTTCATCCATAC
9	HokB_C9S_F1	AGTCTGCTCATTATCTGCATTACG
10	HokB_C9S_R1	CACCACCAGAGGGTTGTGC
11	HokB_C14S_F1	AGCATTACGATTCTGACATTCAC
12	HokB_C14S_R1	GATAATGAGCAGACACACCACC
13	HokB_C46S_F1	AGCACGTCCAGGTAAAAGCTTG
14	HokB_C46S_R1	GGCCATGAGCGCAGCAACCTC
15	pME6032_dsbA_Gibson_F1	CGCCAGCCAAATCTTTTTCATGAATTCTGTTTCCTGTGTGAAATTG
16	pME6032_dsbA_Gibson_R1	GTGAAATATCTGTCCGAGAAAAAATAACGGATCAGTGAGGGTTTGCAAC
17	dsbA_pME6032_Gibson_F1	CAATTTCACACAGGAAACAGAATTCATGAAAAAGATTTGGCTGGCG
18	dsbA_pME6032_Gibson_R1	GTTGCAAACCCTCACTGATCCGTTATTTTTTCTCGGACAGATATTTCAC
19	pME6032_dsbC_Gibson_F1	GTAAACAACATAAAACCTTTCTTCATGAATTCTGTTTCCTGTGTGAAATTG
20	pME6032_dsbC_Gibson_R1	CACCAAAAAATGACCAGCGGTAAATAACGGATCAGTGAGGGTTTGCAAC
21	dsbC_pME6032_Gibson_F1	CAATTTCACACAGGAAACAGAATTCATGAAGAAAGGTTTTATGTTGTTTAC
22	dsbC_pME6032_Gibson_R1	GTTGCAAACCCTCACTGATCCGTTATTTACCGCTGGTCATTTTTTGGTG
23	i5_linker_hokB_F1	ACGACGCTCTTCCGATCTTCAGGTTCCGGCTCTAAG
24	i7_pBAD_R1	AGACGTGTGCTCTTCCGATCGAGTTTTTGTTCGGGCCCAAGC
25	Illumina’s adapter (i5)	AATGATACGGCGACCACCGAGATCTACACNNNNNNNNACACTCTTTCCCTACACGACGCTCTTCCGATCT
26	Illumina’s adapter (i7)	CAAGCAGAAGACGGCATACGAGATNNNNNNNNGTGACTGGAGTTCAGACGTGTGCTCTTCCGATCT
27	hokB F	CACAACCCTCTGGTGGTG
28	hokB R	CTTATCACCGTCCCGGA
29	rpoA F	AGAAGCCGGCACATAACC
30	rpoA R	GGTGATGTCGAAATCGTCA
31	hokB_F conserved in pathogenic strains	GGGTGCCATGAGAAAATGAATC
32	hokB_R conserved in pathogenic strains	TTAGCCTCTTACCCGCCATC

## Sheet: Supplementary Table 2
Peptide name or Accession	Description	Abundance: F1: Sample, 1, mCherry-HokB & GFP Overexpression	Abundance: F2: Sample, 2, mCherry-HokB & GFP Overexpression	Abundance: F3: Sample, 3, mCherry-HokB & GFP Overexpression	Abundance: F4: Sample, 1, mCherry-HokB & GFP-TadA Overexpression	Abundance: F5: Sample, 2, mCherry-HokB & GFP-TadA Overexpression	Abundance: F6: Sample, 3, mCherry-HokB & GFP-TadA Overexpression	Found in Sample: [S1] F1: Sample, 1, mCherry-HokB & GFP Overexpression	Found in Sample: [S2] F2: Sample, 2, mCherry-HokB & GFP Overexpression	Found in Sample: [S3] F3: Sample, 3, mCherry-HokB & GFP Overexpression	Found in Sample: [S4] F4: Sample, 1, mCherry-HokB & GFP-TadA Overexpression	Found in Sample: [S5] F5: Sample, 2, mCherry-HokB & GFP-TadA Overexpression	Found in Sample: [S6] F6: Sample, 3, mCherry-HokB & GFP-TadA Overexpression	Coverage [%]	# Peptides	# PSMs	# Unique Peptides	# AAs	MW [kDa]	calc. pI	Exp. q-value: A2 Sequest HT	Exp. q-value: A8 Sequest HT	Exp. q-value: B2 Sequest HT	Exp. q-value: B8 Sequest HT	Exp. q-value: C2 Sequest HT	Exp. q-value: C8 Sequest HT	Exp. q-value: D2 Sequest HT	Exp. q-value: D8 Sequest HT	Exp. q-value: E2 Sequest HT	Exp. q-value: E8 Sequest HT	Exp. q-value: F2 Sequest HT	Exp. q-value: F8 Sequest HT	Score Sequest HT: A2 Sequest HT	Score Sequest HT: A8 Sequest HT	Score Sequest HT: B2 Sequest HT	Score Sequest HT: B8 Sequest HT	Score Sequest HT: C2 Sequest HT	Score Sequest HT: C8 Sequest HT	Score Sequest HT: D2 Sequest HT	Score Sequest HT: D8 Sequest HT	Score Sequest HT: E2 Sequest HT	Score Sequest HT: E8 Sequest HT	Score Sequest HT: F2 Sequest HT	Score Sequest HT: F8 Sequest HT	# Peptides (by Search Engine): A2 Sequest HT	# Peptides (by Search Engine): A8 Sequest HT	# Peptides (by Search Engine): B2 Sequest HT	# Peptides (by Search Engine): B8 Sequest HT	# Peptides (by Search Engine): C2 Sequest HT
HokB-non-edited (Tyr 29)	HokB-non-edited (Tyr 29)	28958336	10906295	11904788	1.59554e+06		3.26929e+06	High	High	High	Peak Found	Not Found	High	14	1	30	1	49	5.6	8.35	0.007						0.003		0		0		0						3.84		11.49		43.14		1
HokB-edited (Cys29)	HokB-edited (Cys29)			282900	6.43607e+06		5997446	Not Found	Not Found	Peak Found	High	Not Found	High	14	1	13	1	49	5.6	8.22	0				0								12.78				7.15								1				1
P68398	tRNA-specific adenosine deaminase OS=Escherichia coli (strain K12) OX=83333 GN=tadA PE=1 SV=2				208562162	8.96797e+07	4.08891e+08	Not Found	Not Found	Not Found	High	High	High	36	6	13	6	167	18.7	7.61	0		0		0								5.48		2.01		2.91								6		3		3
P22333	Adenosine deaminase OS=Escherichia coli (strain K12) OX=83333 GN=add PE=1 SV=2	519614757	2.26168e+08	3.65265e+08	320867032	1.43345e+08	6.00114e+08	High	High	High	High	High	High	34	11	82	11	333	36.4	5.6	0		0		0		0		0		0		20.56		13.01		16.23		28.4		24.64		27.45		9		5		6
P0A7R1	50S ribosomal protein L9 OS=Escherichia coli (strain K12) OX=83333 GN=rplI PE=1 SV=1	1.1851e+07	1.25144e+07	1.08974e+07	6.00029e+06	7.28531e+06	13103863	High	High	High	Peak Found	High	High	35	4	13	4	149	15.8	6.58	0.002		0.003				0		0.002		0		3.1		1.86				4.35		1.92		13.05		2		1
P25894	Metalloprotease LoiP OS=Escherichia coli (strain K12) OX=83333 GN=loiP PE=1 SV=2	67030985	7.22975e+07	8.54154e+07	7.944e+07	6.6782e+07	1.65855e+08	High	High	High	High	High	High	59	12	53	12	252	26.8	6.13	0		0		0		0		0		0		27.07		6.5		8.42		10.15		12.49		14.13		11		5		4
P27248	Aminomethyltransferase OS=Escherichia coli (strain K12) OX=83333 GN=gcvT PE=1 SV=3	5.53358e+06	15910471	9873417	10541900	9569395	4.15081e+06	High	High	High	High	High	High	7	2	12	2	364	40.1	5.57	0.002		0.009		0		0.002		0		0.004		1.79		0		2.29		2.04		6		1.99		2		1		1
P0A9J6	Ribokinase OS=Escherichia coli (strain K12) OX=83333 GN=rbsK PE=1 SV=1	6.85994e+07	8.33147e+07	6.70683e+07	3.04053e+07	4.63288e+07	6.08327e+07	High	High	High	Peak Found	High	High	19	5	29	5	309	32.3	5.08	0		0				0		0		0		7.52		8.36				8.27		17.27		10.1		3		4
P0ADA5	Uncharacterized lipoprotein YajG OS=Escherichia coli (strain K12) OX=83333 GN=yajG PE=3 SV=1	2.36863e+06	2.15421e+06	1.95492e+06	1348142	1181892	1.86414e+06	High	Peak Found	Peak Found	Peak Found	Peak Found	High	6	1	2	1	192	20.9	8.63	0.007										0.003		0										1.6		1
Q46857	2,5-diketo-D-gluconic acid reductase A OS=Escherichia coli (strain K12) OX=83333 GN=dkgA PE=1 SV=3	3.03785e+06	1462040	1.85254e+06	2.88837e+06	1.05626e+06	4.15798e+06	High	Peak Found	Peak Found	Peak Found	Peak Found	High	9	2	3	2	275	31.1	6.46	0										0.004		4.18										2.3		2
P0ACS7	HTH-type transcriptional regulator RpiR OS=Escherichia coli (strain K12) OX=83333 GN=rpiR PE=1 SV=1	1.96355e+07	1.91295e+07	1.66094e+07	1.47217e+07	1.58409e+07	1.60771e+07	High	High	Peak Found	Peak Found	Peak Found	High	19	4	8	3	296	32.3	6.54	0								0.002		0.004		5.95								1.87		2.02		4
P0AE78	Magnesium and cobalt efflux protein CorC OS=Escherichia coli (strain K12) OX=83333 GN=corC PE=1 SV=1	5.51419e+07	3.55353e+07	3.55654e+07	4.28712e+07	4.67406e+07	4.57542e+07	High	High	High	High	High	High	16	5	18	5	292	33.3	4.7	0.002		0		0.004		0		0		0		3.54		3.32		1.66		5.66		2.31		7.43		2		3		2
P0A6V8	Glucokinase OS=Escherichia coli (strain K12) OX=83333 GN=glk PE=1 SV=1	2.03779e+07	1.30759e+07	2.05338e+07	1.69576e+07	1.57483e+07	2.39266e+07	High	High	High	High	High	High	15	4	10	4	321	34.7	6.52	0		0.008		0		0		0.004		0.004		4.54		0		2.32		6.08		0		2.13		3		1		1
P0AFR0	NTE family protein RssA OS=Escherichia coli (strain K12) OX=83333 GN=rssA PE=3 SV=2	1.78271e+07	9.46741e+06	1.16906e+07	8.91787e+06	6.57452e+06	1.82492e+07	High	Peak Found	High	Peak Found	High	High	15	4	11	4	301	33	6.73	0		0.008				0.003				0.004		4.29		0				3.83				1.83		3		1
P76256	tRNA threonylcarbamoyladenosine biosynthesis protein TsaB OS=Escherichia coli (strain K12) OX=83333 GN=tsaB PE=1 SV=1		778221		379076	1.52415e+06	5665074	Not Found	Peak Found	Not Found	Peak Found	Peak Found	High	6	1	1	1	231	25.2	5.07	0.007												0												1
P0A7J3	50S ribosomal protein L10 OS=Escherichia coli (strain K12) OX=83333 GN=rplJ PE=1 SV=2	1.04689e+07	1.28441e+07	1.02705e+07	8.12748e+06	8.19837e+06	1.29216e+07	Peak Found	High	High	Peak Found	Peak Found	High	24	3	5	3	165	17.7	8.98	0.002						0.004		0				1.86						1.66		5.94				1
P37682	Uncharacterized HTH-type transcriptional regulator YiaU OS=Escherichia coli (strain K12) OX=83333 GN=yiaU PE=3 SV=1	1.77865e+06	273875	1.03448e+06	665080	875424	3571100	Peak Found	Peak Found	Peak Found	Peak Found	Peak Found	High	3	1	1	1	324	37.3	5.86	0.007												0												1
P0A823	Sugar fermentation stimulation protein A OS=Escherichia coli (strain K12) OX=83333 GN=sfsA PE=1 SV=1	2.33469e+06	2.48169e+06	2.0109e+06	1.28706e+06		1.59009e+06	Peak Found	High	Peak Found	Peak Found	Not Found	Peak Found	5	1	1	1	234	26.2	7.02									0.004												1.68
P29680	Uroporphyrinogen decarboxylase OS=Escherichia coli (strain K12) OX=83333 GN=hemE PE=3 SV=3	8321158	7528703	6669706	7.69112e+06	9644558	7.03496e+06	High	Peak Found	Peak Found	Peak Found	Peak Found	High	6	2	3	2	354	39.2	6.3	0.002										0.003		1.79										1.71		2
P37642	Inner membrane protein YhjD OS=Escherichia coli (strain K12) OX=83333 GN=yhjD PE=1 SV=1	7.91903e+07	41579358	41831462	53550130	25606701	8.80445e+07	High	High	High	High	Peak Found	High	8	3	22	3	337	37.9	9.73	0				0		0		0		0		12.3				3.67		4.53		4.37		9.41		3				2
P69423	Sec-independent protein translocase protein TatC OS=Escherichia coli (strain K12) OX=83333 GN=tatC PE=1 SV=2	4595642	1.1973e+06	2170142	2.49938e+06	1.22845e+06	4.20987e+06	High	High	High	High	High	High	7	1	6	1	258	28.9	5.35	0.002		0		0		0.002		0		0		2.99		2.73		3.43		2.06		3.21		3.86		1		1		1
P0AA16	DNA-binding dual transcriptional regulator OmpR OS=Escherichia coli (strain K12) OX=83333 GN=ompR PE=1 SV=1	109491891	5.43385e+07	6.52773e+07	1.16385e+08	4.3887e+07	9.95974e+07	High	High	High	High	High	High	36	8	27	8	239	27.3	6.39	0.002		0		0		0		0		0		3.5		2.21		8.22		4.46		4.03		6.19		4		3		6
P0AAG0	Dipeptide transport ATP-binding protein DppD OS=Escherichia coli (strain K12) OX=83333 GN=dppD PE=1 SV=1	7.42236e+07	6.74172e+07	76248554	4.6755e+07	2.40529e+07	1.52969e+08	High	High	High	High	High	High	29	9	24	9	327	35.8	6.62	0		0.005		0		0		0		0		12.71		1.78		2.45		9.63		5.32		10.47		7		2		1
P63340	Inner membrane transport protein YqeG OS=Escherichia coli (strain K12) OX=83333 GN=yqeG PE=1 SV=1	1.04517e+08	6.00655e+07	8.8574e+07	8.01918e+07	34453835	1.44498e+08	High	High	High	High	High	High	9	5	23	5	409	45.1	9.1	0		0		0		0.004		0		0		11.45		2.02		1.99		1.73		6.32		10.98		4		2		2
P0ADT2	UPF0441 protein YgiB OS=Escherichia coli (strain K12) OX=83333 GN=ygiB PE=3 SV=2	5.9605e+07	3.94584e+07	46720651	3.94626e+07	3.36843e+07	75347073	High	High	High	High	High	High	33	7	27	7	223	23.5	9.35	0		0		0		0		0		0		12.72		6.5		6.2		6.41		5.03		12.66		7		4		3
P0A6S7	Glycerol-3-phosphate dehydrogenase [NAD(P)+] OS=Escherichia coli (strain K12) OX=83333 GN=gpsA PE=3 SV=1	160445580	1.26441e+08	8.65187e+07	1.4209e+08	1.57242e+08	1.00745e+08	High	High	High	High	High	High	22	7	31	7	339	36.3	6.54	0		0		0		0.002		0		0		6.78		10.13		6.46		1.95		13.03		14.45		3		3		4
P0A7V3	30S ribosomal protein S3 OS=Escherichia coli (strain K12) OX=83333 GN=rpsC PE=1 SV=2	2.48617e+10	1.78596e+10	2.1328e+10	1.77727e+10	9.83335e+09	3.96263e+10	High	High	High	High	High	High	86	25	407	25	233	26	10.27	0		0		0		0		0		0		162.11		93.78		118.49		134.69		116.08		160.26		24		14		18
P37597	Inner membrane transport protein YdhC OS=Escherichia coli (strain K12) OX=83333 GN=ydhC PE=1 SV=3	3.82057e+06	1.74664e+06	3.11589e+06	4.39881e+06	3.22714e+06	1.00059e+07	Peak Found	Peak Found	High	High	High	High	8	2	7	2	403	43.3	8.85	0.002		0.005		0.006		0.004						3.61		1.81		0		1.65						2		1		2
P37626	Uncharacterized protein YhiI OS=Escherichia coli (strain K12) OX=83333 GN=yhiI PE=3 SV=1	6.35098e+06	5.05637e+06	6.09223e+06	4.46026e+06	7.14401e+06	3.29003e+07	Peak Found	High	High	High	High	High	14	4	11	4	355	38.8	7.5	0		0.005		0.005		0.002		0.004				13.39		1.72		0		2.12		1.74				3		2		1
P69924	Ribonucleoside-diphosphate reductase 1 subunit beta OS=Escherichia coli (strain K12) OX=83333 GN=nrdB PE=1 SV=2	1.27927e+07	1.36344e+07	1.16784e+07	1.2805e+07	1.08255e+07	14322718	High	High	High	High	High	High	9	3	10	3	376	43.5	4.81	0.002		0		0		0.004		0		0.004		2.27		3.89		2.03		1.64		2.29		1.75		1		2		2
P0AER8	Sodium/glutamate symporter OS=Escherichia coli (strain K12) OX=83333 GN=gltS PE=1 SV=1	2.26965e+06	668747	1.47618e+06	679155	872796	11101718	High	Peak Found	Peak Found	Peak Found	Peak Found	High	6	1	4	1	401	42.4	8.43	0										0.003		3.76										0		1
P75981	Putative protein JayE OS=Escherichia coli (strain K12) OX=83333 GN=jayE PE=5 SV=1	10060654	6.07853e+06	7.50094e+06	8152614	3.46516e+06	10294226	Peak Found	Peak Found	High	High	Peak Found	Peak Found	3	1	3	1	263	28.2	4.87					0.006		0.004										1.63		1.66										1
P0ADQ2	Probable acyltransferase FabY OS=Escherichia coli (strain K12) OX=83333 GN=fabY PE=2 SV=1	5.4644e+07	4.56285e+07	4.53045e+07	4.33794e+07	3.88614e+07	68691830	High	High	High	High	High	High	25	7	18	7	329	37.1	6.35	0		0.003		0		0.004		0		0		5.67		1.84		3.52		1.64		5.35		7.44		4		2		3
P0ACC7	Bifunctional protein GlmU OS=Escherichia coli (strain K12) OX=83333 GN=glmU PE=1 SV=1	5.53318e+06	6720047	3.66196e+06	5044492	4089080	4.16044e+06	High	High	High	High	High	High	2	1	6	1	456	49.2	6.54	0.002		0		0		0.002		0.002		0.004		1.96		2.06		2.28		1.84		1.93		2.42		1		1		1
P38489	Oxygen-insensitive NAD(P)H nitroreductase OS=Escherichia coli (strain K12) OX=83333 GN=nfsB PE=1 SV=1		1.84351e+06	1.18993e+06	407420	4494116	7.58496e+06	Not Found	Peak Found	Peak Found	Peak Found	High	High	8	2	2	2	217	23.9	6.23	0.002		0.003										2.09		1.87										1		1
P00579	RNA polymerase sigma factor RpoD OS=Escherichia coli (strain K12) OX=83333 GN=rpoD PE=1 SV=2	1.58367e+07	1.04554e+07	8.63234e+06	1.07459e+07	7987061	1.13144e+07	High	Peak Found	Peak Found	High	High	Peak Found	3	2	3	2	613	70.2	4.79			0.01		0						0.004				1.65		2.43						1.83				1		1
P0ACP7	HTH-type transcriptional repressor PurR OS=Escherichia coli (strain K12) OX=83333 GN=purR PE=1 SV=2	9.99792e+07	9.82021e+07	7.69377e+07	8.28733e+07	9.32532e+07	1.34801e+08	High	High	High	High	High	High	40	13	38	13	341	38.2	6.74	0		0.005		0		0		0		0		21.06		1.78		5.48		7.7		9.38		11.74		11		3		6
P0AAJ5	Formate dehydrogenase-O iron-sulfur subunit OS=Escherichia coli (strain K12) OX=83333 GN=fdoH PE=1 SV=1	8.22951e+08	9.17757e+08	1.13597e+09	7.95508e+08	1.01066e+09	1.50911e+09	High	High	High	High	High	High	43	14	55	14	300	33.1	5.33	0		0		0		0		0		0		19.54		1.9		10.89		11.01		9.14		24.08		11		4		7
P0A6Z3	Chaperone protein HtpG OS=Escherichia coli (strain K12) OX=83333 GN=htpG PE=1 SV=1						971757	Not Found	Not Found	Not Found	Not Found	Not Found	High	3	1	1	1	624	71.4	5.21	0.007												0												1
P0A8G6	NAD(P)H dehydrogenase (quinone) OS=Escherichia coli (strain K12) OX=83333 GN=wrbA PE=1 SV=2	628792	1.26443e+06	990124	1.10405e+06	3344808	2.35372e+06	Peak Found	Peak Found	Peak Found	Peak Found	High	Peak Found	9	1	1	1	198	20.8	5.86			0.005												1.74												1
P09030	Exodeoxyribonuclease III OS=Escherichia coli (strain K12) OX=83333 GN=xthA PE=1 SV=4	4.86104e+07	25890634	3.70092e+07	3.01805e+07	12959985	82231625	High	Peak Found	High	High	Peak Found	High	16	4	10	4	268	31	6.19	0.002				0.006		0.002				0.004		2.13				0		2.03				2.03		2				2
P0A6P7	Probable GTP-binding protein EngB OS=Escherichia coli (strain K12) OX=83333 GN=engB PE=1 SV=1	1.14139e+07	2.86807e+07	2.70115e+07	2.05177e+07	2.90822e+07	1.46619e+08	Peak Found	High	High	High	High	High	38	6	18	6	210	23.5	7.49	0		0		0		0.003		0				17.26		1.87		4.01		2.65		2.1				6		1		2
P23836	Transcriptional regulatory protein PhoP OS=Escherichia coli (strain K12) OX=83333 GN=phoP PE=1 SV=1	3.03823e+07	4.3806e+07	2.81926e+07	3.23803e+07	4.08465e+07	3.75367e+07	High	High	Peak Found	High	High	High	15	3	13	3	223	25.5	5.26	0		0		0				0		0.004		3.9		3.35		1.84				5.86		2.29		3		3		2
P0A817	S-adenosylmethionine synthase OS=Escherichia coli (strain K12) OX=83333 GN=metK PE=1 SV=2	1.50606e+07	1.00172e+07	10641583	1.35352e+07	7.38104e+06	1.01725e+07	High	Peak Found	High	High	Peak Found	High	8	3	6	3	384	41.9	5.26	0.007				0.004		0.005				0.003		0				1.75		0				0		2				2
P13000	ATP-dependent dethiobiotin synthetase BioD 1 OS=Escherichia coli (strain K12) OX=83333 GN=bioD1 PE=1 SV=3	1.03494e+06	1091153	686912	3.0996e+06	966588	3642923	Peak Found	Peak Found	Peak Found	High	Peak Found	Peak Found	4	1	1	1	225	24.1	5.83					0												2.09												1
P0A9H7	Cyclopropane-fatty-acyl-phospholipid synthase OS=Escherichia coli (strain K12) OX=83333 GN=cfa PE=1 SV=2	900030	1.31983e+06	818124	1.65417e+06	1.22501e+06	579773	Peak Found	High	Peak Found	Peak Found	Peak Found	High	5	2	2	2	382	43.9	6.05	0.002								0.002				1.74								1.93				1
P0ABC7	Modulator of FtsH protease HflK OS=Escherichia coli (strain K12) OX=83333 GN=hflK PE=1 SV=1	2.70221e+08	1.41913e+08	2.08734e+08	1.98691e+08	6.73009e+07	2.4522e+08	High	High	High	High	High	High	30	12	66	12	419	45.5	6.43	0		0		0		0		0		0		25.77		4.42		18.49		14.49		10.28		30.05		9		2		8
P02358	30S ribosomal protein S6 OS=Escherichia coli (strain K12) OX=83333 GN=rpsF PE=1 SV=1	5.78488e+06	7569074	5.11323e+06	5745526	5690674	6013608	High	Peak Found	High	High	High	Peak Found	8	1	4	1	135	15.7	5			0		0		0.003				0.005				1.95		2.58		2.18				2.62				1		1
P63235	Glutamate/gamma-aminobutyrate antiporter OS=Escherichia coli (strain K12) OX=83333 GN=gadC PE=1 SV=1	177211722	63797668	1.75582e+08	6.66148e+07	1.87302e+08	1.47229e+08	High	High	High	High	High	High	7	4	26	4	511	55	8.65	0		0		0		0		0		0		5.08		7.92		5.55		5.13		3.37		11.46		3		4		2
P23839	UPF0701 protein YicC OS=Escherichia coli (strain K12) OX=83333 GN=yicC PE=1 SV=2	5.29783e+08	5.59948e+08	4.97081e+08	3.20496e+08	3.5278e+08	5.17145e+08	High	High	High	High	High	High	44	12	58	12	287	33.2	5.12	0		0		0		0		0		0		24.25		15.66		12.05		16.58		21.43		19.3		6		6		4
P23878	Ferric enterobactin transport ATP-binding protein FepC OS=Escherichia coli (strain K12) OX=83333 GN=fepC PE=1 SV=2	5.71047e+06	3.34636e+06	3.42692e+06	3.39064e+06	2.54009e+06	6.35632e+06	High	High	High	High	High	High	11	2	8	2	271	29.8	6.52	0.002		0		0.004		0.002		0.004		0.002		2.14		2.63		1.66		1.9		1.61		3.73		2		1		1
P39310	Cell division protein YtfB OS=Escherichia coli (strain K12) OX=83333 GN=ytfB PE=3 SV=2	43906542	1.74303e+07	2.19731e+07	2.10954e+07	7.05335e+06	4.41196e+07	High	High	High	High	Peak Found	High	17	3	92	3	212	23.5	5.22	0				0		0		0		0		27.98				28.06		15.62		17.23		33.73		3				3
P0AB80	Branched-chain-amino-acid aminotransferase OS=Escherichia coli (strain K12) OX=83333 GN=ilvE PE=1 SV=2	1.8059e+08	3.35257e+08	1.7393e+08	1.87093e+08	237358533	1.86057e+08	High	High	High	High	High	High	17	6	31	6	309	34.1	5.82	0		0		0		0		0		0		8.18		5.72		5.89		6.2		15.71		9.66		4		3		2
P36566	tRNA 5-carboxymethoxyuridine methyltransferase OS=Escherichia coli (strain K12) OX=83333 GN=cmoM PE=1 SV=2	4389991	2839387	2.7158e+06	4596411	2.0431e+06	5089099	Peak Found	High	Peak Found	High	High	High	5	1	4	1	261	29.8	7.87	0.002		0.009		0				0.003				1.98		1.62		1.83				0				1		1		1
P09127	Protein HemX OS=Escherichia coli (strain K12) OX=83333 GN=hemX PE=1 SV=1	14619519	4.65134e+06	6.4998e+06	4.92346e+06	2.30964e+06	12876623	High	Peak Found	High	Peak Found	Peak Found	High	6	2	7	2	393	42.9	4.82	0.002						0.002				0		3.62						1.81				5.81		2
P69805	PTS system mannose-specific EIID component OS=Escherichia coli (strain K12) OX=83333 GN=manZ PE=1 SV=2	2.55841e+08	2.24783e+08	2.89565e+08	2.76993e+08	2.18914e+08	4.45129e+08	High	High	High	High	High	High	34	13	52	13	283	30.9	9.23	0		0		0		0		0		0		28.94		5.95		6.03		14.65		15.55		21.74		12		5		5
P25741	Lipopolysaccharide core heptose(I) kinase RfaP OS=Escherichia coli (strain K12) OX=83333 GN=rfaP PE=3 SV=1	213366057	1.29903e+08	1.5089e+08	1.469e+08	7.15943e+07	2.06373e+08	High	High	High	High	Peak Found	High	25	7	19	7	265	30.9	9.92	0				0		0.003		0.004		0		5.06				2		2.25		1.64		6.27		3				1
P0AFI5	D-alanyl-D-alanine endopeptidase OS=Escherichia coli (strain K12) OX=83333 GN=pbpG PE=1 SV=2	2580800	1.21049e+06	1.74981e+06	1.65293e+06	347472	6.81554e+06	Peak Found	Peak Found	Peak Found	High	Peak Found	High	5	1	2	1	310	33.9	9.94	0.002				0.005								2.96				0								1				1
P0AE18	Methionine aminopeptidase OS=Escherichia coli (strain K12) OX=83333 GN=map PE=1 SV=1	5.85327e+07	6.52374e+07	4.45525e+07	5.79935e+07	6.30632e+07	6.19257e+07	High	High	High	High	High	High	19	5	17	5	264	29.3	5.96	0.007		0		0		0.005		0		0		0		5.44		3.56		0		5.85		4.08		2		4		3
P0A867	Transaldolase A OS=Escherichia coli (strain K12) OX=83333 GN=talA PE=3 SV=1	9.63644e+06	7.6682e+06	1.1094e+07	1.0742e+07	1.00604e+07	1.14786e+07	High	Peak Found	High	High	High	High	16	4	7	3	316	35.6	6.27	0.005		0.009		0.006		0.005				0.004		1.65		0		0		0				2.22		1		1		2
P31142	3-mercaptopyruvate sulfurtransferase OS=Escherichia coli (strain K12) OX=83333 GN=sseA PE=1 SV=3	19069974	18662674	14271760	14932075	15649282	16484735	High	High	Peak Found	Peak Found	Peak Found	Peak Found	3	1	5	1	281	30.8	4.69									0		0.004										5.04		1.86
P0A9S1	Lactaldehyde reductase OS=Escherichia coli (strain K12) OX=83333 GN=fucO PE=1 SV=2	212480	384976	730789	192859	1.09105e+06	135859	Peak Found	Peak Found	Peak Found	Peak Found	High	Peak Found	4	1	1	1	382	40.5	5.27			0												2.02												1
P08194	Glycerol-3-phosphate transporter OS=Escherichia coli (strain K12) OX=83333 GN=glpT PE=1 SV=1	1.63282e+07	7.7848e+06	2.17314e+07	1.57444e+07	5.85094e+06	26398819	High	Peak Found	Peak Found	High	Peak Found	High	5	3	5	3	452	50.3	8.46	0				0.004						0.004		5.01				1.72						1.76		3				1
P02929	Protein TonB OS=Escherichia coli (strain K12) OX=83333 GN=tonB PE=1 SV=2	3.95184e+07	1.75021e+07	3.14616e+07	2.75615e+07	2.11949e+07	56441916	High	High	High	High	High	High	21	4	12	4	239	26.1	9.61	0		0		0		0		0		0.005		3.95		3.98		2.18		4.42		4.09		2.75		4		1		2
P0AB58	Lipopolysaccharide assembly protein B OS=Escherichia coli (strain K12) OX=83333 GN=lapB PE=1 SV=1	1930239	680976	1348426	1082444		1.96236e+06	Peak Found	Peak Found	High	Peak Found	Not Found	Peak Found	3	1	1	1	389	44.5	6.39							0.004												1.8
P0ACJ8	DNA-binding transcriptional dual regulator CRP OS=Escherichia coli (strain K12) OX=83333 GN=crp PE=1 SV=1	2.21063e+06	1.2459e+06	1.94455e+06	2878593	965438	2.012e+06	Peak Found	Peak Found	Peak Found	Peak Found	Peak Found	High	4	1	1	1	210	23.6	8.25	0.007												0												1
P76146	Voltage-dependent anion channel-forming protein YneE OS=Escherichia coli (strain K12) OX=83333 GN=yneE PE=3 SV=2	1.79912e+06	910818	1.28297e+06	1.13939e+06	468809	945674	Peak Found	High	Peak Found	Peak Found	Peak Found	Peak Found	3	1	1	1	304	34.8	7.83									0.003												0
P77213	Putative glutamate--cysteine ligase 2 OS=Escherichia coli (strain K12) OX=83333 GN=ybdK PE=1 SV=1	2759249	4.20173e+06	2.18494e+06	607924	1570146	4.57314e+06	Peak Found	Peak Found	High	Peak Found	Peak Found	High	3	1	2	1	372	41.7	6.16	0.002						0.005						2.16						0						1
P76185	Uncharacterized protein YdhJ OS=Escherichia coli (strain K12) OX=83333 GN=ydhJ PE=3 SV=2	6.69052e+06	4.46253e+06	5.82917e+06	5.11246e+06	4.59088e+06	1.04831e+07	High	High	Peak Found	High	High	High	14	3	7	3	285	31.5	8.09	0		0.005		0.004				0.002		0		4.1		1.76		1.74				1.88		3.8		2		1		1
P0A935	Membrane-bound lytic murein transglycosylase A OS=Escherichia coli (strain K12) OX=83333 GN=mltA PE=1 SV=1	1.12471e+08	5.69499e+07	8.40225e+07	6.89794e+07	34319143	1.32432e+08	High	High	High	High	Peak Found	High	13	5	19	5	365	40.4	9.03	0				0		0		0.002		0		8.85				2.07		10.11		1.8		10.36		4				1
P0ABJ1	Cytochrome bo(3) ubiquinol oxidase subunit 2 OS=Escherichia coli (strain K12) OX=83333 GN=cyoA PE=1 SV=1	2686928407	1.49945e+09	1.97727e+09	1.90952e+09	1.07549e+09	2.72062e+09	High	High	High	High	High	High	34	10	99	10	315	34.9	7.3	0		0		0		0		0		0		38.87		12.62		23.15		31.53		25.52		58.55		9		5		7
P0AAI9	Malonyl CoA-acyl carrier protein transacylase OS=Escherichia coli (strain K12) OX=83333 GN=fabD PE=1 SV=2	2.90989e+07	9.68174e+07	2.86449e+07	3.86581e+07	2.04181e+08	4.5545e+07	High	High	High	High	High	High	27	6	27	6	309	32.4	5.03	0		0		0		0.004		0		0.003		10.55		18.76		2.07		1.65		10.66		0		4		6		1
P23200	Galactose/methyl galactoside import permease protein MglC OS=Escherichia coli (strain K12) OX=83333 GN=mglC PE=1 SV=1	920843		1.04382e+06	1.39821e+06	174837	4.08933e+06	Peak Found	Not Found	Peak Found	Peak Found	Peak Found	High	4	1	2	1	336	35.5	9.01	0												4.31												1
P28630	DNA polymerase III subunit delta OS=Escherichia coli (strain K12) OX=83333 GN=holA PE=1 SV=1	7.6488e+06	7.35308e+06	5.75114e+06	8.24654e+06	6.57016e+06	1.0801e+07	High	High	Peak Found	Peak Found	Peak Found	High	10	3	4	3	343	38.7	6.99	0.002								0.004		0.004		2.18								0		2		1
P33599	NADH-quinone oxidoreductase subunit C/D OS=Escherichia coli (strain K12) OX=83333 GN=nuoC PE=1 SV=3	3.06088e+06	925127	2.80228e+06	1.49761e+06	555712	4824196	High	Peak Found	Peak Found	Peak Found	Peak Found	Peak Found	2	1	1	1	596	68.2	6.42											0.003												0
P13024	Protein FdhE OS=Escherichia coli (strain K12) OX=83333 GN=fdhE PE=1 SV=2	113403655	1.27497e+08	7.92284e+07	8.52836e+07	8.29181e+07	1.21808e+08	High	High	High	High	High	High	34	9	39	9	309	34.7	5.12	0		0		0		0.003		0		0		11.99		7.87		5.25		3.58		10.34		9.76		6		5		4
P0A9G2	Transcriptional activator protein NhaR OS=Escherichia coli (strain K12) OX=83333 GN=nhaR PE=1 SV=1	993544	598914	555424			1.60554e+06	High	High	Peak Found	Not Found	Not Found	High	9	2	3	2	301	34.3	5.96	0.002								0.004		0.004		2.09								1.73		2		1
P30138	Sulfur carrier protein ThiS adenylyltransferase OS=Escherichia coli (strain K12) OX=83333 GN=thiF PE=1 SV=2	3.59643e+06	1.64496e+06	1948433	1.57113e+06		8524304	High	Peak Found	Peak Found	Peak Found	Not Found	High	10	2	2	2	251	27	4.89	0.002										0.004		2.04										2.39		1
P21507	ATP-dependent RNA helicase SrmB OS=Escherichia coli (strain K12) OX=83333 GN=srmB PE=1 SV=1	2.68544e+07	1.19622e+07	1.48951e+07	1.56877e+07	5.48142e+06	2.34959e+07	High	High	High	High	High	High	12	5	13	5	444	49.9	9.25	0.002		0		0.004		0.003		0.004		0		2.19		1.89		1.71		3.72		1.64		4.53		3		1		1
P02359	30S ribosomal protein S7 OS=Escherichia coli (strain K12) OX=83333 GN=rpsG PE=1 SV=3	252366552	1.70719e+08	2.48274e+08	1.62863e+08	1.13673e+08	306321606	High	High	High	High	High	High	42	9	30	9	179	20	10.36	0		0		0		0		0		0		11.32		5.82		6.09		10.06		8.99		14.93		6		2		4
P28305	Aminodeoxychorismate lyase OS=Escherichia coli (strain K12) OX=83333 GN=pabC PE=1 SV=1	1139414	2.13407e+06	875233	1.89141e+06	1.77384e+06	1.4286e+06	High	High	Peak Found	High	Peak Found	Peak Found	4	1	3	1	269	29.7	6.52					0				0.002		0.003						1.94				1.84		0						1
P0A6R0	Beta-ketoacyl-[acyl-carrier-protein] synthase III OS=Escherichia coli (strain K12) OX=83333 GN=fabH PE=1 SV=1	3.13693e+08	3.62879e+08	1.50842e+08	2.61674e+08	2.77907e+08	3.03571e+08	High	High	High	High	High	High	40	11	94	11	317	33.5	5.25	0		0		0		0		0		0		26.83		17.25		26.36		18.03		31.9		51.65		9		5		6
P0A7R9	30S ribosomal protein S11 OS=Escherichia coli (strain K12) OX=83333 GN=rpsK PE=1 SV=2	19219009	5.51744e+06	1.65276e+07	17459767	2.29927e+06	1.0552e+07	High	Peak Found	High	Peak Found	Peak Found	High	16	3	6	3	129	13.8	11.33	0.002						0.004				0		2.03						1.8				3.88		1
P0AF12	5'-methylthioadenosine/S-adenosylhomocysteine nucleosidase OS=Escherichia coli (strain K12) OX=83333 GN=mtnN PE=1 SV=1	2.6874e+06	18274264	6.54449e+06	7256270	25147376	19885014	Peak Found	High	High	High	High	High	5	1	7	1	232	24.3	5.25	0.002		0		0		0.002		0				2.86		2.52		4.37		2.03		4.93				1		1		1
P0AGD7	Signal recognition particle protein OS=Escherichia coli (strain K12) OX=83333 GN=ffh PE=1 SV=1	4626967	2.09551e+06	2.61952e+06	3.16415e+06	1.30316e+06	4.92324e+06	High	Peak Found	Peak Found	Peak Found	Peak Found	High	6	2	2	2	453	49.8	9.51	0.007										0.003		0										0		1
P0A6Y8	Chaperone protein DnaK OS=Escherichia coli (strain K12) OX=83333 GN=dnaK PE=1 SV=2	1.67209e+07	2.01985e+07	1.73284e+07	1.29747e+07	2.41916e+07	27978150	High	High	High	Peak Found	High	High	17	9	16	9	638	69.1	4.97	0		0				0		0		0.003		6.5		6.16				6.3		3.31		1.69		4		3
P07639	3-dehydroquinate synthase OS=Escherichia coli (strain K12) OX=83333 GN=aroB PE=1 SV=1	52413844	3.24893e+07	3.67493e+07	28742239	2.20993e+07	54058806	High	High	High	High	High	High	12	4	16	4	362	38.9	6.05	0		0.01		0		0.002		0		0		8.48		1.65		2.54		2.09		4.46		6.52		4		1		1
P37751	Putative glycosyltransferase WbbK OS=Escherichia coli (strain K12) OX=83333 GN=wbbK PE=4 SV=1	1.08853e+08	6.10516e+07	7.89923e+07	6.98877e+07	3.79632e+07	9.96023e+07	High	High	High	High	Peak Found	High	33	11	40	11	372	43.2	8.92	0				0		0		0		0		12.91				3.84		5.64		8.84		10.86		7				2
P0ACB7	Protein HemY OS=Escherichia coli (strain K12) OX=83333 GN=hemY PE=1 SV=1	437066187	1.81178e+08	310635239	2.94085e+08	1.02442e+08	2.68382e+08	High	High	High	High	High	High	23	11	43	11	398	45.2	8.53	0		0		0		0		0		0		17.57		4.2		11.26		23.87		9.53		21.88		5		2		4
P0ABD5	Acetyl-coenzyme A carboxylase carboxyl transferase subunit alpha OS=Escherichia coli (strain K12) OX=83333 GN=accA PE=1 SV=2	5.09223e+08	3.84112e+08	3.12279e+08	4.88963e+08	3.08526e+08	5.27186e+08	High	High	High	High	High	High	49	15	96	15	319	35.2	6.04	0		0		0		0		0		0		48.05		13.97		38.88		18.64		38.21		47.13		12		3		8
P75682	Putative 2-dehydro-3-deoxy-D-gluconate aldolase YagE OS=Escherichia coli (strain K12) OX=83333 GN=yagE PE=1 SV=2	9.02765e+07	133781230	103876432	102066036	150887050	154090245	High	High	High	High	High	High	10	4	25	4	302	32.5	6.44	0		0		0		0.004		0		0		7.38		4.04		3.64		1.67		5.99		4.35		4		2		3
P27837	Probable transport protein YifK OS=Escherichia coli (strain K12) OX=83333 GN=yifK PE=1 SV=4	573882347	2.99689e+08	3.92792e+08	4.87408e+08	1.76225e+08	6.06249e+08	High	High	High	High	High	High	9	5	26	5	461	50.4	9.44	0		0		0		0		0		0		9.15		4.9		6.44		4.79		4.76		11.18		3		2		4
P0A9C9	Fructose-1,6-bisphosphatase 1 class 2 OS=Escherichia coli (strain K12) OX=83333 GN=glpX PE=1 SV=1	2.57321e+07	2.13883e+07	1.67053e+07	2.92006e+07	2.30978e+07	1.45554e+07	High	High	High	High	High	High	15	5	19	5	336	35.8	5.5	0		0		0		0.002		0		0.004		8.46		5.43		3.96		2		8.16		1.94		5		3		2
P0CG19	Truncated inactive ribonuclease PH OS=Escherichia coli (strain K12) OX=83333 GN=rph PE=1 SV=1	255509111	1.34381e+08	139080770	1.19405e+08	9.54733e+07	263088953	High	High	High	High	High	High	35	6	36	6	228	24.4	5.49	0		0		0		0		0		0		14.31		10.36		4.15		9.77		11.42		9.34		6		3		3
P39286	Small ribosomal subunit biogenesis GTPase RsgA OS=Escherichia coli (strain K12) OX=83333 GN=rsgA PE=1 SV=2	8.67071e+07	6.98906e+07	6.61466e+07	4.99139e+07	40433301	9.60457e+07	High	High	High	High	High	High	30	8	22	8	350	39.2	5.92	0		0		0		0.003		0		0		16.55		1.93		2.06		3.71		6.17		5.92		4		1		2
P0AFB1	Lipoprotein NlpI OS=Escherichia coli (strain K12) OX=83333 GN=nlpI PE=1 SV=1	3.65089e+07	17837548	2.53147e+07	2.48572e+07	11573231	4.7032e+07	High	High	High	High	High	High	14	4	11	4	294	33.6	4.74	0		0		0		0.002		0		0		3.81		2.09		2.45		2.02		2.23		4.71		3		1		1
P33011	Inner membrane protein YeeA OS=Escherichia coli (strain K12) OX=83333 GN=yeeA PE=1 SV=2	7.05046e+06	3.92871e+06	5055463	6.10124e+06	2524349	7.72378e+06	Peak Found	Peak Found	Peak Found	High	Peak Found	High	5	2	2	2	352	39.9	9.41	0.005				0.005								1.69				0								1				1
P75777	UPF0194 membrane protein YbhG OS=Escherichia coli (strain K12) OX=83333 GN=ybhG PE=2 SV=1	6.97521e+07	4.19932e+07	5.35674e+07	4.28585e+07	4.04103e+07	8.15221e+07	High	High	High	High	High	High	28	8	28	8	332	36.4	5.6	0		0.003		0		0		0.004		0		11.34		1.81		8.41		9.01		1.72		12.83		7		2		4
P37749	Beta-1,6-galactofuranosyltransferase WbbI OS=Escherichia coli (strain K12) OX=83333 GN=wbbI PE=1 SV=1	6.47539e+08	3.87483e+08	4.86789e+08	4.43624e+08	267902040	6.67417e+08	High	High	High	High	High	High	43	13	60	13	330	37.7	6.25	0		0		0		0		0		0		24.96		9.54		11.88		14.23		14.21		18.53		11		4		6
Q46798	Uncharacterized lipoprotein YgeR OS=Escherichia coli (strain K12) OX=83333 GN=ygeR PE=3 SV=2	7.11164e+06	5.10224e+06	6.48242e+06	7.54451e+06	7.09908e+06	1.1279e+07	High	Peak Found	High	High	High	High	14	3	6	3	251	26.5	10.11	0.002		0.009		0.006		0.002				0.004		2.27		0		1.64		1.91				1.73		1		1		1
P0C0R7	Ribosomal RNA large subunit methyltransferase E OS=Escherichia coli (strain K12) OX=83333 GN=rlmE PE=1 SV=1	127025	1.18523e+06	2.55428e+06	1.1052e+06	3.01702e+06	34031665	Peak Found	Peak Found	Peak Found	Peak Found	High	High	16	2	4	2	209	23.3	9.41	0.002		0										2.19		2.12										2		1
P0AAI5	3-oxoacyl-[acyl-carrier-protein] synthase 2 OS=Escherichia coli (strain K12) OX=83333 GN=fabF PE=1 SV=2	4.78723e+06	5328765	3.9238e+06	5.44068e+06	4598329	3.27041e+06	Peak Found	High	Peak Found	Peak Found	Peak Found	Peak Found	3	1	1	1	413	43	6.09									0.004												0
P64624	Uncharacterized protein YheO OS=Escherichia coli (strain K12) OX=83333 GN=yheO PE=4 SV=1	2.8086e+08	2.89053e+08	2.62155e+08	2.28684e+08	2.61272e+08	2.67656e+08	Peak Found	Peak Found	High	High	Peak Found	High	10	2	3	2	240	26.8	5.66	0.003				0.005		0.005						1.71				0		0						1				1
P0A9L3	FKBP-type 22 kDa peptidyl-prolyl cis-trans isomerase OS=Escherichia coli (strain K12) OX=83333 GN=fklB PE=1 SV=2	861136	2.09816e+06	769607	1.21612e+06	2.42304e+06	2.21534e+06	Peak Found	Peak Found	Peak Found	Peak Found	Peak Found	High	6	1	1	1	206	22.2	4.89	0.007												0												1
P33667	tRNA 2-selenouridine synthase OS=Escherichia coli (strain K12) OX=83333 GN=selU PE=1 SV=2	4.02165e+06	6.89551e+06	9.67276e+06	7.56464e+06	9307520	8.71301e+06	Peak Found	High	High	Peak Found	Peak Found	Peak Found	4	2	2	2	364	41.1	6.35							0.005		0.004										0		0
P0ADY3	50S ribosomal protein L14 OS=Escherichia coli (strain K12) OX=83333 GN=rplN PE=1 SV=1	18346842	12482698	14392168	15037179	4849975	18105628	Peak Found	Peak Found	Peak Found	Peak Found	Peak Found	High	6	1	1	1	123	13.5	10.42	0.007												0												1
P0A7B5	Glutamate 5-kinase OS=Escherichia coli (strain K12) OX=83333 GN=proB PE=1 SV=1	1.12976e+08	5.02987e+07	70214013	118491925	49617589	57346039	High	High	High	High	High	High	24	8	29	8	367	39	6.54	0		0		0		0		0		0		4.89		4.2		12.02		5.82		3.41		21.03		2		2		6
P0AG14	Probable protease SohB OS=Escherichia coli (strain K12) OX=83333 GN=sohB PE=1 SV=1	4.14462e+08	1.9984e+08	284269483	2.67579e+08	1.18975e+08	5.21882e+08	High	High	High	High	High	High	31	11	46	11	349	39.3	9.23	0		0		0		0		0		0		13.85		10.57		6.81		12.24		4.65		21.83		10		6		6
P0AGI1	Ribose import permease protein RbsC OS=Escherichia coli (strain K12) OX=83333 GN=rbsC PE=1 SV=1	9782514	10606094	13600164	7092914	10498904	68654808	High	High	High	High	High	High	4	1	10	1	321	33.4	9.8	0		0.01		0		0		0.002		0		5		1.65		2.54		4.06		1.82		4.31		1		1		1
P39199	50S ribosomal protein L3 glutamine methyltransferase OS=Escherichia coli (strain K12) OX=83333 GN=prmB PE=1 SV=3	7.32482e+08	5.57301e+08	5.6469e+08	4.07065e+08	2.87259e+08	593194170	High	High	High	High	High	High	17	7	33	7	310	35	4.77	0		0		0		0		0		0		13.11		4.34		7.8		11.11		9.12		10.11		6		2		3
P09372	Protein GrpE OS=Escherichia coli (strain K12) OX=83333 GN=grpE PE=1 SV=1	4.8358e+08	5.82379e+08	4.648e+08	5.39224e+08	4.45345e+08	749029008	High	High	High	High	High	High	65	15	67	15	197	21.8	4.75	0		0		0		0		0		0		30.17		12.34		19.26		9.12		17.54		23.07		12		6		7
P0AFF2	Nucleoside permease NupC OS=Escherichia coli (strain K12) OX=83333 GN=nupC PE=1 SV=1	255783228	1.45482e+08	2.0724e+08	214654788	1.19664e+08	241780214	High	High	High	High	High	High	11	4	29	4	400	43.4	8.48	0		0		0		0		0		0		11.57		8.98		9.58		7.49		7		16.67		3		3		3
P61320	Outer-membrane lipoprotein LolB OS=Escherichia coli (strain K12) OX=83333 GN=lolB PE=1 SV=1	8.94643e+06	6.86445e+06	1.2636e+07	8623662	8.89514e+06	5.40114e+07	Peak Found	Peak Found	High	Peak Found	Peak Found	High	18	4	4	4	207	23.5	8.84	0						0.005						6.05						0						3
P0ABI8	Cytochrome bo(3) ubiquinol oxidase subunit 1 OS=Escherichia coli (strain K12) OX=83333 GN=cyoB PE=1 SV=1	2.32521e+08	105873891	2.0821e+08	160138196	6.54689e+07	251606368	High	High	High	High	High	High	6	4	21	4	663	74.3	7.2	0		0		0		0.003		0		0		8.1		2.42		4.89		2.25		6.52		6.21		3		2		2
P69776	Major outer membrane lipoprotein Lpp OS=Escherichia coli (strain K12) OX=83333 GN=lpp PE=1 SV=1	780051815	4.76248e+08	6.2374e+08	5.88618e+08	3.85001e+08	9.52135e+08	High	High	High	High	High	High	65	9	62	9	78	8.3	9.25	0		0		0		0		0		0		29.13		13.59		19.93		12.75		13.1		33.64		7		3		7
P52697	6-phosphogluconolactonase OS=Escherichia coli (strain K12) OX=83333 GN=pgl PE=1 SV=2	56054226	88397858	5.14873e+07	71385498	40710322	4.74995e+07	Peak Found	High	High	High	High	High	13	4	11	4	331	36.3	5.27	0		0.009		0.004		0		0.002				5.38		0		1.72		4.45		1.83				3		1		1
P0AFI7	Pyridoxine/pyridoxamine 5'-phosphate oxidase OS=Escherichia coli (strain K12) OX=83333 GN=pdxH PE=1 SV=2	3.72787e+06	3.13137e+06	2.93629e+06	4.62163e+06	2.17833e+06	7879770	Peak Found	Peak Found	Peak Found	High	Peak Found	High	8	2	2	2	218	25.5	9.16	0.005				0.004								1.67				1.71								1				1
P08622	Chaperone protein DnaJ OS=Escherichia coli (strain K12) OX=83333 GN=dnaJ PE=1 SV=3	7.75379e+08	4.19104e+08	717532629	5.73488e+08	2.98553e+08	8.80065e+08	High	High	High	High	High	High	40	16	76	16	376	41.1	7.84	0		0		0		0		0		0		40.22		6.15		16.29		20.53		11.04		34.07		13		2		11
P39831	NADP-dependent 3-hydroxy acid dehydrogenase YdfG OS=Escherichia coli (strain K12) OX=83333 GN=ydfG PE=1 SV=2	2.73951e+07	35526552	1.90618e+07	3.78363e+07	4.45081e+07	2.99441e+07	High	High	High	High	High	High	17	3	15	3	248	27.2	6	0		0.009		0		0		0		0		4.18		0		4.3		4.43		2.23		6.93		2		1		3
P02413	50S ribosomal protein L15 OS=Escherichia coli (strain K12) OX=83333 GN=rplO PE=1 SV=1	195398231	112129113	1.23165e+08	1.07894e+08	6.80609e+07	161833275	High	High	High	High	High	High	56	9	35	9	144	15	11.18	0		0.005		0		0		0		0		22.31		1.75		8.77		6.08		10.26		16.81		7		1		3
P77395	Chaperedoxin OS=Escherichia coli (strain K12) OX=83333 GN=cnoX PE=1 SV=2	6.69439e+07	6.49036e+07	65296697	62988351	7.18451e+07	57790686	High	High	High	High	High	High	7	3	17	3	284	31.8	4.59	0		0		0		0		0		0		5.74		6.07		6.61		4.39		2.28		4		2		3		2
P0ACM5	Uncharacterized HTH-type transcriptional regulator YegW OS=Escherichia coli (strain K12) OX=83333 GN=yegW PE=4 SV=1	6.68188e+06	2.91522e+06	2.92276e+06	3.09135e+06	1.12416e+06	7.92124e+06	High	Peak Found	Peak Found	High	Peak Found	High	14	3	6	3	248	28.3	6.65	0.002				0.006						0.003		3.38				0						0		3				2
P0AFS7	Putative transport protein YdiK OS=Escherichia coli (strain K12) OX=83333 GN=ydiK PE=1 SV=1	25355919	1.68415e+07	21834525	25396508	1.11073e+07	26015023	High	High	High	High	High	High	6	2	13	2	370	39.8	8.31	0		0		0		0		0		0.004		5.95		3.68		2.77		5.78		5.47		2.22		2		1		1
P69441	Adenylate kinase OS=Escherichia coli (strain K12) OX=83333 GN=adk PE=1 SV=1	3.33445e+07	2.95169e+07	2.33272e+07	4.00535e+07	14564995	4.14101e+07	High	High	High	High	Peak Found	High	23	4	13	4	214	23.6	5.76	0.002				0		0		0		0		2.2				7.08		4.24		3.6		3.93		3				2
P05523	Formamidopyrimidine-DNA glycosylase OS=Escherichia coli (strain K12) OX=83333 GN=mutM PE=1 SV=3	35776578	2.03429e+07	20231202	26291390	1.08531e+07	40072496	High	High	High	High	Peak Found	High	9	2	6	2	269	30.3	8.43	0.005				0		0.003		0.002		0.003		1.67				2.09		2.13		1.83		1.7		1				1
P33218	Inner membrane protein YebE OS=Escherichia coli (strain K12) OX=83333 GN=yebE PE=1 SV=2	486343	722624	993075	1.40783e+06	1.75341e+06	4.03857e+06	Peak Found	Peak Found	Peak Found	Peak Found	Peak Found	High	4	1	1	1	219	23.7	5.48	0.002												1.73												1
P0AEF8	Dipeptide transport system permease protein DppB OS=Escherichia coli (strain K12) OX=83333 GN=dppB PE=1 SV=1	9436420	8.6215e+06	1.02468e+07	7.47203e+06	4.99182e+06	3.06927e+07	High	Peak Found	Peak Found	High	High	High	9	3	5	3	339	37.5	8.72	0.002		0		0.005						0.004		1.75		2.41		0						2.26		2		1		1
P0A6K1	Diaminopimelate epimerase OS=Escherichia coli (strain K12) OX=83333 GN=dapF PE=1 SV=1	22231095	2.50831e+07	2.27152e+07	1.6848e+07	1.78687e+07	47425691	High	High	High	High	High	High	14	3	16	3	274	30.2	6.28	0		0		0.005		0		0		0		5.06		6.28		0		4.1		3.97		5.68		3		1		1
P0A6K6	Phosphopentomutase OS=Escherichia coli (strain K12) OX=83333 GN=deoB PE=1 SV=1	1.81873e+07	2.22479e+07	1.28259e+07	1.14523e+07	1.54713e+07	1.90398e+07	Peak Found	High	High	Peak Found	Peak Found	High	13	5	9	5	407	44.3	5.29	0.002						0.003		0				2.08						3.56		5.26				2
P25714	Membrane protein insertase YidC OS=Escherichia coli (strain K12) OX=83333 GN=yidC PE=1 SV=2	19686462	10706451	12257887	1.32177e+07	6217728	20204525	High	High	High	High	High	High	12	4	14	4	548	61.5	7.99	0		0.008		0		0.004		0		0		8.25		0		1.95		1.7		2.31		5.73		3		1		1
P77376	Uncharacterized oxidoreductase YdgJ OS=Escherichia coli (strain K12) OX=83333 GN=ydgJ PE=1 SV=2							High	Not Found	Not Found	Not Found	Not Found	Not Found	4	1	1	1	346	38.2	5.78											0.003												0
P09148	Galactose-1-phosphate uridylyltransferase OS=Escherichia coli (strain K12) OX=83333 GN=galT PE=1 SV=2	2.47766e+06	3.39866e+06	5.32436e+06	2.33653e+06	1.43813e+07	1.92204e+06	High	High	High	Peak Found	High	High	5	2	6	2	348	39.6	6.47	0.005		0				0.003		0		0.003		1.69		2.07				2.32		2.11		1.6		1		1
P37744	Glucose-1-phosphate thymidylyltransferase 1 OS=Escherichia coli (strain K12) OX=83333 GN=rfbA PE=1 SV=2	7.15643e+07	6.19037e+07	5.11534e+07	8.14427e+07	88031466	5.93883e+07	High	High	High	High	High	High	29	10	20	9	293	32.7	5.55	0.002		0		0		0.003		0.004		0		2.2		7.75		6.04		3.58		1.61		7.3		2		4		2
P37750	Putative lipopolysaccharide biosynthesis O-acetyl transferase WbbJ OS=Escherichia coli (strain K12) OX=83333 GN=wbbJ PE=3 SV=2	1.59907e+06	806213	1.18717e+06	830487	386307	1.02251e+06	High	Peak Found	Peak Found	Peak Found	Peak Found	High	6	1	2	1	196	21.7	9.48	0.003										0.004		1.72										2.02		1
P46852	Quercetin 2,3-dioxygenase OS=Escherichia coli (strain K12) OX=83333 GN=yhhW PE=1 SV=1		6592001	1.25277e+06	1.94598e+06	4.08036e+06	3.37642e+06	Not Found	Peak Found	Peak Found	Peak Found	High	High	4	1	2	1	231	26.3	5.43	0.007		0.003										1.63		1.84										1		1
P39406	Ribosomal RNA small subunit methyltransferase C OS=Escherichia coli (strain K12) OX=83333 GN=rsmC PE=1 SV=3	9.03773e+07	6.68293e+07	6.45086e+07	4.97156e+07	3.96357e+07	1.07557e+08	High	High	High	High	High	High	25	8	42	8	343	37.6	6.46	0		0		0		0		0		0		12.88		3.45		9.67		5.44		15.89		20.37		7		3		6
P0C0K3	Stress response kinase A OS=Escherichia coli (strain K12) OX=83333 GN=srkA PE=1 SV=1	9.05273e+06	1.56332e+07	5.38145e+06	9.33135e+06	1.15683e+07	4.39727e+06	Peak Found	High	High	High	High	Peak Found	11	3	6	3	328	38.1	5.14			0		0.006		0.005		0						2.27		1.61		0		3.22						2		1
P27250	Aldehyde reductase Ahr OS=Escherichia coli (strain K12) OX=83333 GN=ahr PE=1 SV=2	71177253	6.85418e+07	4.29907e+07	4.81642e+07	4.74002e+07	6.07275e+07	High	High	High	High	High	High	17	7	17	7	339	36.5	6.28	0.002		0		0		0		0		0.003		2.18		4.47		6.01		4.4		5.2		0		4		3		3
P0AG90	Protein translocase subunit SecD OS=Escherichia coli (strain K12) OX=83333 GN=secD PE=1 SV=1	5.49976e+06	2.89461e+06	4.17588e+06	2.90461e+06	1.77857e+06	7.13537e+06	High	High	High	Peak Found	Peak Found	High	6	3	4	3	615	66.6	8.6	0.002						0.006		0.004		0.004		1.75						1.62		1.63		2.06		1
P0A991	Fructose-bisphosphate aldolase class 1 OS=Escherichia coli (strain K12) OX=83333 GN=fbaB PE=1 SV=2	8.77964e+07	165438927	8.54914e+07	7.73601e+07	1.54013e+08	1.08861e+08	High	High	High	High	High	High	34	10	35	10	350	38.1	6.73	0		0		0		0.003		0		0		15.18		6.48		3.74		3.74		11.83		9.8		5		4		2
P24186	Bifunctional protein FolD OS=Escherichia coli (strain K12) OX=83333 GN=folD PE=1 SV=4	1.50949e+07	23627300	1.27948e+07	1.11687e+07	1.29516e+07	20721565	High	High	High	High	High	High	11	4	14	4	288	31	6.09	0		0.008		0.006		0.005		0		0.003		8.46		0		1.64		0		4.21		0		4		1		1
P06709	Bifunctional ligase/repressor BirA OS=Escherichia coli (strain K12) OX=83333 GN=birA PE=1 SV=1	2.33178e+06	1.00971e+06	944158	2.41029e+06	1.14914e+06	1.51598e+06	High	Peak Found	Peak Found	Peak Found	High	High	4	1	3	1	321	35.3	8.05	0.007		0.008								0.004		0		0								1.84		1		1
P23849	Trk system potassium uptake protein TrkG OS=Escherichia coli (strain K12) OX=83333 GN=trkG PE=1 SV=1	305794		246229	270288		951464	Peak Found	Not Found	Peak Found	Peak Found	Not Found	High	2	1	1	1	485	53.9	8.43	0.007												0												1
P0A7K2	50S ribosomal protein L7/L12 OS=Escherichia coli (strain K12) OX=83333 GN=rplL PE=1 SV=2		1.74871e+06	414078		2.18644e+06		Not Found	High	Peak Found	Not Found	Peak Found	Not Found	10	1	1	1	121	12.3	4.65									0.002												1.99
P30177	Uncharacterized protein YbiB OS=Escherichia coli (strain K12) OX=83333 GN=ybiB PE=1 SV=1	4.14754e+07	3.64812e+07	3.43866e+07	2.81823e+07	2.51193e+07	6.81199e+07	High	High	High	High	High	High	19	5	12	5	320	35	6.86	0.002		0		0		0.006		0		0.005		1.97		1.95		1.99		0		3.34		2.84		3		1		2
P0A6C1	Endonuclease 4 OS=Escherichia coli (strain K12) OX=83333 GN=nfo PE=1 SV=1	5.80845e+06	6.99449e+06	5743477	4.63449e+06	5.09158e+06	6289337	Peak Found	Peak Found	Peak Found	Peak Found	Peak Found	High	5	1	1	1	285	31.5	5.73	0.002												1.91												1
P0AFZ1	Protein SseB OS=Escherichia coli (strain K12) OX=83333 GN=sseB PE=4 SV=1	6.94342e+06	3.20312e+06	4520779	3281225	2.33137e+06	9842504	Peak Found	Peak Found	High	Peak Found	Peak Found	High	9	2	2	2	258	28.6	4.51	0.007						0.003						0						2.18						1
P36928	Uncharacterized chaperone protein YegD OS=Escherichia coli (strain K12) OX=83333 GN=yegD PE=3 SV=2	2291485	514276	1.36735e+06	1.62235e+06		1.73505e+06	Peak Found	Peak Found	Peak Found	Peak Found	Not Found	High	3	1	1	1	450	49.3	5.25	0.007												1.62												1
P0ADS6	Uncharacterized protein YggE OS=Escherichia coli (strain K12) OX=83333 GN=yggE PE=4 SV=1	164345356	1.49008e+08	1.43912e+08	1.43715e+08	1.59808e+08	2.01181e+08	High	High	High	High	High	High	21	5	21	5	246	26.6	6.57	0		0		0.006		0		0.004		0.004		4.69		8.82		0		5.59		1.72		2.1		5		4		2
P09155	Ribonuclease D OS=Escherichia coli (strain K12) OX=83333 GN=rnd PE=1 SV=1	1.39262e+06	3.76531e+06	3.17993e+06	541552	1.95031e+06	5519323	Peak Found	Peak Found	Peak Found	Peak Found	Peak Found	High	3	1	1	1	375	42.7	5.31	0.007												0												1
P08200	Isocitrate dehydrogenase [NADP] OS=Escherichia coli (strain K12) OX=83333 GN=icd PE=1 SV=1	216647648	140446624	208525136	202819424	49464430	142711312	Peak Found	Peak Found	Peak Found	High	High	Peak Found	2	1	2	1	416	45.7	5.26			0		0										1.91		1.92										1		1
P22939	Farnesyl diphosphate synthase OS=Escherichia coli (strain K12) OX=83333 GN=ispA PE=1 SV=1	29311823	2.2545e+07	7.07562e+06	29702939	1.66454e+07	1.07929e+07	High	High	High	High	Peak Found	High	8	3	9	3	299	32.1	5.54	0.002				0		0.005		0		0.004		2.02				4.06		0		3.76		2.01		1				2
P42599	Uncharacterized oxidoreductase YgjR OS=Escherichia coli (strain K12) OX=83333 GN=ygjR PE=3 SV=3	5.46009e+06	1.12132e+06	1514679	6.67316e+06	963772	1.37215e+06	Peak Found	Peak Found	Peak Found	High	Peak Found	Peak Found	2	1	1	1	328	36.2	6.06					0.005												0												1
P77766	5'-3' exoribonuclease Rnm OS=Escherichia coli (strain K12) OX=83333 GN=rnm PE=1 SV=1	4.6294e+06	2777517	2.6479e+06	3.13337e+06	1.3399e+06	4.62184e+06	Peak Found	Peak Found	Peak Found	Peak Found	Peak Found	High	6	2	2	2	293	32.6	6.87	0.007												0												2
P0A8R9	HTH-type transcriptional regulator HdfR OS=Escherichia coli (strain K12) OX=83333 GN=hdfR PE=3 SV=1	5.36444e+07	33801181	42778886	3.06802e+07	17586374	79135616	High	High	High	High	High	High	16	4	16	4	279	31.7	7.61	0		0.009		0.006		0		0		0		9.34		0		1.63		4.97		3.81		8.7		3		1		1
P0A8K1	Phosphatidylserine decarboxylase proenzyme OS=Escherichia coli (strain K12) OX=83333 GN=psd PE=1 SV=1	616210316	4.78368e+08	5.89245e+08	4.57047e+08	2.7131e+08	734130717	High	High	High	High	High	High	25	10	42	10	322	35.9	5.73	0		0		0		0		0		0		16.18		7.62		9.94		9.9		14.67		17.97		6		2		5
P41052	Membrane-bound lytic murein transglycosylase B OS=Escherichia coli (strain K12) OX=83333 GN=mltB PE=1 SV=1	29738702	2.21891e+07	2.49392e+07	23509204	1.59985e+07	4.02938e+07	High	Peak Found	High	Peak Found	Peak Found	High	6	2	6	2	361	40.2	9.04	0.002						0.002				0		1.97						1.87				4.36		2
P0AAH8	Putrescine export system ATP-binding protein SapF OS=Escherichia coli (strain K12) OX=83333 GN=sapF PE=1 SV=1	8.31964e+06	6.5913e+06	7.18546e+06	5.33694e+06	3.47107e+06	8281196	High	High	High	High	High	High	11	3	11	3	268	30.6	9.33	0		0		0		0.003		0.004		0.004		8.77		1.92		2.05		3.85		1.74		1.87		2		1		1
P0A9P0	Dihydrolipoyl dehydrogenase OS=Escherichia coli (strain K12) OX=83333 GN=lpdA PE=1 SV=2	12838407	1.38591e+07	8.0108e+06	9.08467e+06	7.86406e+06	1.56889e+07	High	High	High	High	Peak Found	High	16	5	18	5	474	50.7	6.15	0				0		0.002		0		0		12.09				1.93		1.81		3.53		9.36		4				2
P0A786	Aspartate carbamoyltransferase catalytic subunit OS=Escherichia coli (strain K12) OX=83333 GN=pyrB PE=1 SV=2	1.01322e+07	1.39026e+07	9.77477e+06	8.08463e+06	7656871	1.18865e+07	Peak Found	High	Peak Found	Peak Found	Peak Found	High	6	2	2	2	311	34.4	6.61	0.007								0.004				0								1.73				1
P36979	Dual-specificity RNA methyltransferase RlmN OS=Escherichia coli (strain K12) OX=83333 GN=rlmN PE=1 SV=1	2.25776e+06	1.07122e+06	1.04141e+06	3106686	1.40173e+06	508500	High	Peak Found	Peak Found	Peak Found	High	Peak Found	2	1	2	1	384	43.1	6.99			0.003								0.003				1.87								1.7				1
P0A6P5	GTPase Der OS=Escherichia coli (strain K12) OX=83333 GN=der PE=1 SV=1	1.10136e+07	5.27121e+06	7.05433e+06	7.02574e+06	3.92298e+06	1.54717e+07	High	High	High	Peak Found	Peak Found	Peak Found	8	4	5	4	490	55	5.85							0.005		0.004		0								0		1.68		4.06
P0ACL0	Glycerol-3-phosphate regulon repressor OS=Escherichia coli (strain K12) OX=83333 GN=glpR PE=1 SV=1	19646143	7.1183e+06	1.08326e+07	9491244	7.45493e+06	23022317	High	High	High	High	High	High	9	2	12	2	252	28	6.27	0		0.009		0.004		0.003		0		0		5.93		1.62		1.75		2.38		5.27		9.08		2		1		2
P23003	tRNA/tmRNA (uracil-C(5))-methyltransferase OS=Escherichia coli (strain K12) OX=83333 GN=trmA PE=1 SV=1							Not Found	Not Found	High	Not Found	Not Found	Not Found	4	1	1	1	366	41.9	6.07							0.002												1.84
P0ADC1	LPS-assembly lipoprotein LptE OS=Escherichia coli (strain K12) OX=83333 GN=lptE PE=1 SV=1	9.2128e+06	4.34291e+06	5.85814e+06	6.56342e+06	4.02652e+06	10800739	High	High	High	High	High	High	20	2	8	2	193	21.3	8.68	0		0.009		0		0.003		0.003		0.004		6.86		0		1.99		2.14		0		1.86		2		1		1
P0AD65	Peptidoglycan D,D-transpeptidase MrdA OS=Escherichia coli (strain K12) OX=83333 GN=mrdA PE=1 SV=1	29470398	1.42843e+07	17709542	17913161	6.30929e+06	1.72309e+07	High	High	Peak Found	High	Peak Found	High	6	4	10	4	633	70.8	8.82	0.007				0.006				0.004		0.005		0				1.62				1.61		3.51		2				1
P04425	Glutathione synthetase OS=Escherichia coli (strain K12) OX=83333 GN=gshB PE=1 SV=1	8.72184e+06	13165585	7.04711e+06	1.67613e+06	7.93866e+06	1.91507e+07	High	High	High	Peak Found	High	High	17	4	14	4	316	35.5	5.22	0		0				0.005		0		0		6.79		3.41				0		7.83		5.44		3		2
P46125	Inner membrane protein YedI OS=Escherichia coli (strain K12) OX=83333 GN=yedI PE=1 SV=2						1.08096e+06	Not Found	Not Found	Not Found	Not Found	Not Found	High	7	2	3	2	305	32.2	8.13	0												4.08												2
P0AG40	Bifunctional riboflavin kinase/FMN adenylyltransferase OS=Escherichia coli (strain K12) OX=83333 GN=ribF PE=1 SV=1	2.27433e+07	1.55875e+07	1.32064e+07	2.16317e+07	8.72274e+06	1.65122e+07	High	High	High	High	High	High	12	4	14	4	313	34.7	9.23	0		0		0		0.005		0		0		6.06		2.19		5.47		0		2.61		4.65		2		2		3
P0AGJ5	Uncharacterized tRNA/rRNA methyltransferase YfiF OS=Escherichia coli (strain K12) OX=83333 GN=yfiF PE=1 SV=1	5.31646e+08	2.215e+08	3.3831e+08	2.70641e+08	9.06122e+07	5.76645e+08	High	High	High	High	High	High	51	16	62	16	345	37.8	8.78	0		0		0		0		0		0		13.42		9.75		9.18		11.64		15.17		43.78		10		2		3
P23917	Fructokinase OS=Escherichia coli (strain K12) OX=83333 GN=mak PE=1 SV=2	795262	2514259	617632	892240	2.52556e+06	1.34951e+06	Peak Found	High	Peak Found	Peak Found	High	Peak Found	5	1	2	1	302	32.5	5.69			0.009						0.002						0						1.94						1
P15038	DNA helicase IV OS=Escherichia coli (strain K12) OX=83333 GN=helD PE=1 SV=2	4670931	3.77021e+06	4.7056e+06	4.44227e+06	3.9524e+06	8781274	High	Peak Found	Peak Found	Peak Found	High	Peak Found	1	1	2	1	684	77.9	8.27			0.009								0.004				0								1.8				1
P0A6N8	Elongation factor P-like protein OS=Escherichia coli (strain K12) OX=83333 GN=yeiP PE=1 SV=1	2.48403e+07	66949922	20583721	38209562	67240742	2.84118e+07	High	High	High	Peak Found	High	High	13	3	10	3	190	21.5	5.02	0.002		0				0.005		0		0.004		1.97		1.89				0		5.46		1.87		1		2
P27243	O-antigen ligase OS=Escherichia coli (strain K12) OX=83333 GN=rfaL PE=1 SV=2	7.22615e+07	4.50487e+07	5.86528e+07	90834686	2.87485e+07	1.20217e+08	High	High	Peak Found	High	High	High	10	3	13	3	419	46.8	9.57	0		0		0.005				0.004		0		10		5.55		0				1.63		4.34		2		1		1
P0ABG4	Probable peptidoglycan glycosyltransferase FtsW OS=Escherichia coli (strain K12) OX=83333 GN=ftsW PE=1 SV=1	920342	986648	1.36706e+06	883501	635428	2.19857e+06	Peak Found	Peak Found	High	Peak Found	Peak Found	Peak Found	2	1	1	1	414	46	9.77							0.004												1.67
P0A9V1	Lipopolysaccharide export system ATP-binding protein LptB OS=Escherichia coli (strain K12) OX=83333 GN=lptB PE=1 SV=2	28282906	4.03684e+07	3.96927e+07	3.32036e+07	3.01828e+07	62765224	High	High	High	High	High	High	23	5	21	5	241	26.8	5.99	0		0		0		0		0		0		11.56		3.38		3.51		5.55		4		7.52		5		2		2
P23882	Methionyl-tRNA formyltransferase OS=Escherichia coli (strain K12) OX=83333 GN=fmt PE=1 SV=4	6.93204e+07	6.6109e+07	3.87929e+07	5.75904e+07	4.87253e+07	6.05808e+07	High	High	High	High	High	High	26	7	23	7	315	34.1	5.76	0		0		0.006		0.004		0		0.002		9.21		4.46		1.64		1.63		2.78		3.64		4		3		3
P00959	Methionine--tRNA ligase OS=Escherichia coli (strain K12) OX=83333 GN=metG PE=1 SV=2	488471	701864	541849	901692	1.00452e+06	489663	Peak Found	Peak Found	High	Peak Found	Peak Found	Peak Found	2	1	1	1	677	76.2	5.86							0.005												0
P37051	Formyltetrahydrofolate deformylase OS=Escherichia coli (strain K12) OX=83333 GN=purU PE=1 SV=1	249809201	2.08404e+08	1.6204e+08	1.75544e+08	1.58761e+08	225028577	High	High	High	High	High	High	23	7	36	7	280	31.9	7.01	0		0		0		0		0		0		8.86		5.3		6.99		6.95		5.34		17.39		4		4		5
P0A9P4	Thioredoxin reductase OS=Escherichia coli (strain K12) OX=83333 GN=trxB PE=1 SV=2	1.62419e+08	2.237e+08	1.22824e+08	115038824	1.76487e+08	1.85585e+08	High	High	High	High	High	High	33	8	51	8	321	34.6	5.5	0		0		0		0		0		0		12.13		17.2		7.83		8.08		17.19		30.31		3		5		4
P0A9T4	Protein tas OS=Escherichia coli (strain K12) OX=83333 GN=tas PE=1 SV=1	1.14688e+07	32490829	1.49179e+07	1.42496e+07	1.71162e+07	1.62203e+07	High	High	High	Peak Found	High	High	12	4	8	4	346	38.5	6.76	0		0.009				0.003		0		0.004		4.01		0				2.48		3.72		2.03		3		1
P0ABI4	Magnesium transport protein CorA OS=Escherichia coli (strain K12) OX=83333 GN=corA PE=1 SV=1	629879623	3.25536e+08	4.53155e+08	3.7299e+08	1.92125e+08	8.11908e+08	High	High	High	High	High	High	28	10	90	10	316	36.6	4.73	0		0		0		0		0		0		37.33		7.55		20.4		19.17		24.77		38.12		10		5		7
P0AEX9	Maltose/maltodextrin-binding periplasmic protein OS=Escherichia coli (strain K12) OX=83333 GN=malE PE=1 SV=1	38081483	6.48506e+07	3.3479e+07	5.17947e+07	1.24183e+08	3.38053e+07	High	High	High	High	High	High	8	3	18	3	396	43.4	5.71	0		0		0		0		0		0		4.13		3.84		3.88		4.42		5.64		6.61		2		2		3
P75829	Uncharacterized protein YbjX OS=Escherichia coli (strain K12) OX=83333 GN=ybjX PE=4 SV=1	542804884	3.49215e+08	4.78912e+08	472651700	2.22465e+08	6.91728e+08	High	High	High	High	High	High	32	15	49	15	330	38.3	9.35	0		0		0		0		0		0		39.96		2.06		8.04		7.88		5.45		20.98		13		1		4
P76536	Dye-decolorizing peroxidase YfeX OS=Escherichia coli (strain K12) OX=83333 GN=yfeX PE=1 SV=2	1.17983e+07	7.75604e+06	5.78036e+06	8.89762e+06	6.29708e+06	1.31292e+07	Peak Found	High	Peak Found	Peak Found	Peak Found	High	18	4	4	4	299	33	5.54	0.007								0.004				0								0				3
P37005	Uncharacterized tRNA/rRNA methyltransferase LasT OS=Escherichia coli (strain K12) OX=83333 GN=lasT PE=3 SV=2	380425	1.26513e+06	572094	952443	1.40011e+06	1.96394e+06	Peak Found	High	Peak Found	Peak Found	High	High	6	1	3	1	228	25.2	5.95	0.007		0.009						0.003				0		0						0				1		1
P33920	Nucleoid-associated protein YejK OS=Escherichia coli (strain K12) OX=83333 GN=yejK PE=1 SV=3	3.13144e+07	2.97737e+07	3.27707e+07	2.19091e+07	2.31646e+07	4.6111e+07	High	High	High	High	High	High	19	5	18	5	335	37.8	4.97	0		0.009		0		0		0		0		3.86		0		1.84		7.83		2.05		7.59		4		1		2
P21151	3-ketoacyl-CoA thiolase FadA OS=Escherichia coli (strain K12) OX=83333 GN=fadA PE=1 SV=3	1.63281e+06	779622	893332	4328177	395279	705895	High	Peak Found	Peak Found	High	Peak Found	Peak Found	5	2	4	2	387	40.9	6.8					0						0						4.01						4.08						2
P0AFC7	NADH-quinone oxidoreductase subunit B OS=Escherichia coli (strain K12) OX=83333 GN=nuoB PE=1 SV=1	2.78704e+08	2.99039e+08	3.51909e+08	2.96895e+08	3.02541e+08	8.07812e+08	High	High	High	High	High	High	45	12	41	12	220	25	5.74	0		0		0		0		0		0.003		29.03		7.28		4.82		7.56		7.41		0		10		5		3
P60438	50S ribosomal protein L3 OS=Escherichia coli (strain K12) OX=83333 GN=rplC PE=1 SV=1	1.75244e+09	3.54085e+09	4.6391e+09	2.15454e+09	3.90425e+09	8919146587	High	High	High	High	High	High	47	20	114	20	209	22.2	9.91	0		0		0		0		0		0		56.49		30.89		26.1		36.19		35.78		15.24		17		11		8
P46482	p-hydroxybenzoic acid efflux pump subunit AaeA OS=Escherichia coli (strain K12) OX=83333 GN=aaeA PE=2 SV=1	2.74923e+06	2.22033e+06	2.76363e+06	3.00102e+06	2.62287e+06	3.46816e+06	High	Peak Found	Peak Found	High	Peak Found	Peak Found	3	1	2	1	310	34.8	9.31					0.005						0.003						0						1.63						1
P0AFQ7	Uncharacterized metal-dependent hydrolase YcfH OS=Escherichia coli (strain K12) OX=83333 GN=ycfH PE=1 SV=1	5.78911e+07	4.54925e+07	3.3233e+07	2.80918e+07	2.50449e+07	6.41043e+07	High	High	High	High	High	High	28	7	21	7	265	29.8	5.41	0		0.005		0		0		0.002		0		6.63		1.74		2.1		3.89		2.02		12.37		3		1		2
P0A7E9	Uridylate kinase OS=Escherichia coli (strain K12) OX=83333 GN=pyrH PE=1 SV=2	1.08153e+07	1.57952e+07	1.23184e+07	1.54828e+07	1.32377e+07	37192438	High	High	High	High	Peak Found	High	15	3	13	3	241	26	7.39	0				0.004		0.003		0.002		0		5.59				1.75		3.31		1.83		3.83		3				2
P37774	L-cystine transport system ATP-binding protein TcyN OS=Escherichia coli (strain K12) OX=83333 GN=tcyN PE=1 SV=2	2.2778e+07	2.5024e+07	2.90675e+07	2.76404e+07	14782788	8.05102e+07	Peak Found	Peak Found	High	Peak Found	Peak Found	High	20	4	6	4	250	27.7	8.94	0						0.004						5.36						1.69						4
P12758	Uridine phosphorylase OS=Escherichia coli (strain K12) OX=83333 GN=udp PE=1 SV=3	1.53217e+09	1.54417e+09	1350366531	9.60139e+08	8.35134e+08	2.16527e+09	High	High	High	High	High	High	55	13	129	13	253	27.1	6.21	0		0		0		0		0		0		53.41		22.65		23.93		35.96		37.14		45.21		10		7		7
P03024	HTH-type transcriptional regulator GalR OS=Escherichia coli (strain K12) OX=83333 GN=galR PE=1 SV=1	2.33439e+06	1.18192e+06	1.3302e+06	1.133e+06	733841	1.94741e+06	High	High	Peak Found	Peak Found	Peak Found	High	3	1	3	1	343	37.1	6.27	0.007								0.004		0.004		0								0		1.78		1
P0AF08	Iron-sulfur cluster carrier protein OS=Escherichia coli (strain K12) OX=83333 GN=mrp PE=3 SV=1	1.40327e+08	4.31809e+07	4.68283e+07	1.38569e+08	3.90523e+07	1.89478e+07	High	Peak Found	Peak Found	High	High	Peak Found	14	6	10	6	369	39.9	6.3			0.009		0						0				0		1.87						11.25				1		1
P0A9K9	FKBP-type peptidyl-prolyl cis-trans isomerase SlyD OS=Escherichia coli (strain K12) OX=83333 GN=slyD PE=1 SV=1	1.70604e+08	2.23699e+08	1.21066e+08	9.03278e+07	1.68601e+08	2.63214e+08	High	High	High	High	High	High	13	3	71	3	196	20.8	5.05	0		0		0		0		0		0		28.48		20.17		16.89		19		20.08		38.98		3		2		2
P36655	Thiol:disulfide interchange protein DsbD OS=Escherichia coli (strain K12) OX=83333 GN=dsbD PE=1 SV=4	3468605	1.35523e+06	1.9928e+06	1728867	1.13504e+06	3.01929e+06	High	Peak Found	Peak Found	Peak Found	Peak Found	High	2	1	2	1	565	61.8	7.2	0.002										0.004		2.07										1.86		1
P32703	Uncharacterized Na(+)/H(+) exchanger YjcE OS=Escherichia coli (strain K12) OX=83333 GN=yjcE PE=3 SV=1	3920925	2441503	3.24427e+06	4276189	1.41593e+06	3659455	High	Peak Found	High	High	Peak Found	High	2	1	4	1	549	60.5	5.94	0.005				0.005		0.002				0.004		1.66				0		1.92				1.8		1				1
P0ABK5	Cysteine synthase A OS=Escherichia coli (strain K12) OX=83333 GN=cysK PE=1 SV=2	1.83709e+08	3.59936e+08	2.04678e+08	1.83572e+08	364500524	2.67028e+08	High	High	High	High	High	High	35	11	60	11	323	34.5	6.06	0		0		0		0		0		0		18.15		20.4		7.15		14.41		21.65		10.46		9		7		4
P14175	Glycine betaine/proline betaine transport system ATP-binding protein ProV OS=Escherichia coli (strain K12) OX=83333 GN=proV PE=1 SV=1	6.46498e+07	3.65916e+07	3.50469e+07	4.25697e+07	2.2963e+07	3.65131e+07	High	High	High	High	High	High	18	7	23	7	400	44.1	5.57	0.002		0.009		0		0.005		0		0		2.21		0		4.18		0		3.64		15.64		1		2		2
P0A9L8	Pyrroline-5-carboxylate reductase OS=Escherichia coli (strain K12) OX=83333 GN=proC PE=1 SV=1	2.6057e+07	47757272	2.98409e+07	2.8128e+07	34336831	2.99163e+07	High	High	High	High	High	High	7	2	11	2	269	28.1	5.9	0		0		0		0.003		0		0		4.35		2.19		4.55		2.5		6.87		4.42		2		1		2
P0A9R7	Cell division ATP-binding protein FtsE OS=Escherichia coli (strain K12) OX=83333 GN=ftsE PE=1 SV=1					430760	5.07257e+06	Not Found	Not Found	Not Found	Not Found	Peak Found	High	6	1	1	1	222	24.4	9.33	0.007												0												1
P0A809	Holliday junction branch migration complex subunit RuvA OS=Escherichia coli (strain K12) OX=83333 GN=ruvA PE=1 SV=1			852362		1.28766e+06	5.83295e+06	Not Found	Not Found	Peak Found	Not Found	Peak Found	High	6	1	2	1	203	22.1	5.96	0												6.13												1
P61887	Glucose-1-phosphate thymidylyltransferase 2 OS=Escherichia coli (strain K12) OX=83333 GN=rffH PE=1 SV=1	1.50231e+06	816619	1.3656e+06	1.39524e+06	943407	1.63111e+06	Peak Found	Peak Found	High	High	Peak Found	High	4	2	4	1	293	32.7	5.43	0.002				0.005		0.005				0.004		2.05				0		0				1.75		1				1
P0A6A3	Acetate kinase OS=Escherichia coli (strain K12) OX=83333 GN=ackA PE=1 SV=1		1.916e+06	563543	747654	1.48642e+06	1.0778e+06	Not Found	High	Peak Found	Peak Found	Peak Found	High	4	1	2	1	400	43.3	6.28	0.002								0.003				1.81								0				1
P0AGM9	Xanthine permease XanP OS=Escherichia coli (strain K12) OX=83333 GN=xanP PE=1 SV=1	3418418	1.06175e+06	1.64286e+06	1.52205e+06	485198	3.60488e+06	High	Peak Found	Peak Found	Peak Found	Peak Found	Peak Found	5	1	1	1	463	48.8	7.37											0.003												0
P0A705	Translation initiation factor IF-2 OS=Escherichia coli (strain K12) OX=83333 GN=infB PE=1 SV=1	6.05314e+06	3.052e+06	5.83683e+06	3.11e+06	896380	5.77489e+06	High	High	High	Peak Found	Peak Found	High	5	4	7	4	890	97.3	6.07	0.002						0.003		0		0.004		2.22						2.18		2.09		2.34		2
P15031	Fe(3+) dicitrate transport ATP-binding protein FecE OS=Escherichia coli (strain K12) OX=83333 GN=fecE PE=2 SV=1	2.83333e+06	2.29546e+06	1.75338e+06	1669419	1.63774e+06	1.53772e+06	High	High	High	High	Peak Found	High	4	1	5	1	255	28.2	8.22	0.002				0.005		0.002		0.002		0.004		2.11				0		1.86		1.83		2.07		1				1
P0AEX5	Probable phosphoribulokinase OS=Escherichia coli (strain K12) OX=83333 GN=prkB PE=3 SV=1	9.3201e+06	1.64444e+07	8.21351e+06	1.05247e+07	1.95238e+07	1.13155e+07	Peak Found	High	Peak Found	High	Peak Found	High	8	2	4	2	289	32.3	6.67	0.002				0.005				0				1.75				0				3.9				1				1
Q46808	Uncharacterized protein YqeB OS=Escherichia coli (strain K12) OX=83333 GN=yqeB PE=4 SV=1	82216888	82730384	98518160	88784624	69349168	129575200	High	Peak Found	Peak Found	Peak Found	Peak Found	Peak Found	1	1	1	1	541	57.6	6.8											0.003												0
P0DP89	Putative acetolactate synthase isozyme 2 large subunit OS=Escherichia coli (strain K12) OX=83333 GN=ilvG PE=5 SV=1	7.48234e+06	4.1246e+06	5.69809e+06	5.34548e+06	3.68336e+06	6.18683e+06	High	Peak Found	Peak Found	Peak Found	High	High	6	2	3	2	327	34.5	5.31	0.006		0.009								0.003		0		0								0		1		1
P77304	Dipeptide and tripeptide permease A OS=Escherichia coli (strain K12) OX=83333 GN=dtpA PE=1 SV=1	5.44072e+07	3.06199e+07	4.02611e+07	5.58248e+07	2.78564e+07	7.90008e+07	High	High	High	High	High	High	11	5	18	5	500	54	8.78	0		0		0		0		0		0		6.65		2.29		6.34		8.44		2.06		7.56		4		1		3
P0A9E0	Arabinose operon regulatory protein OS=Escherichia coli (strain K12) OX=83333 GN=araC PE=1 SV=1	4.74308e+07	3.93042e+07	2.92098e+07	2.80879e+07	2.05367e+07	4.54676e+07	High	High	High	High	High	High	24	7	19	7	292	33.4	6.95	0.002		0		0		0		0		0		2.11		2.17		8.04		4.76		7.9		5.11		4		1		3
P68739	Endonuclease V OS=Escherichia coli (strain K12) OX=83333 GN=nfi PE=1 SV=1		658051	595553	190608	365895	1.50663e+06	Not Found	Peak Found	High	Peak Found	Peak Found	High	5	1	2	1	223	24.7	8.28	0.002						0.002						1.9						1.83						1
P0A9A6	Cell division protein FtsZ OS=Escherichia coli (strain K12) OX=83333 GN=ftsZ PE=1 SV=1	3.4923e+08	1.44411e+08	2.80074e+08	2.51198e+08	9.56871e+07	1.97193e+08	High	High	High	High	High	High	36	11	50	11	383	40.3	4.78	0		0		0		0		0		0		15.72		2.07		9.57		16.28		14.41		22.67		5		1		5
P0A6L0	Deoxyribose-phosphate aldolase OS=Escherichia coli (strain K12) OX=83333 GN=deoC PE=1 SV=1	4616209	4681317	5.01932e+06	4568898	4544663	4.41115e+06	Peak Found	High	High	Peak Found	Peak Found	High	4	1	3	1	259	27.7	5.73	0.002						0.004		0.002				2.04						1.64		2				1
P52108	Transcriptional regulatory protein RstA OS=Escherichia coli (strain K12) OX=83333 GN=rstA PE=1 SV=2	2.91569e+06	2.72248e+06	2.37501e+06	5039126	4.56989e+06	6416044	Peak Found	Peak Found	Peak Found	High	Peak Found	High	9	2	3	2	239	26.7	5.66	0.002				0.005								1.8				0								2				1
P0A9W0	HTH-type transcriptional regulator UlaR OS=Escherichia coli (strain K12) OX=83333 GN=ulaR PE=1 SV=1		1.62207e+06	1.94257e+06	910902	935678	4.04396e+06	Not Found	Peak Found	Peak Found	Peak Found	Peak Found	High	8	2	2	2	251	27.6	8.4	0.002												1.99												2
P0A6L2	4-hydroxy-tetrahydrodipicolinate synthase OS=Escherichia coli (strain K12) OX=83333 GN=dapA PE=1 SV=1	1.40851e+08	1.68996e+08	1.13563e+08	8.51769e+07	9.88873e+07	1.36792e+08	High	High	High	High	High	High	35	8	42	8	292	31.3	6.44	0		0		0		0		0		0		23.52		9.76		8.58		14.02		8.55		15.34		6		4		4
P15047	2,3-dihydro-2,3-dihydroxybenzoate dehydrogenase OS=Escherichia coli (strain K12) OX=83333 GN=entA PE=1 SV=1	1.16194e+06	6.40836e+06	2630451	5.54113e+06	8.23525e+06	6.39333e+06	Peak Found	Peak Found	Peak Found	High	High	High	10	2	3	2	248	26.2	5.14	0.007		0.005		0.005								0		1.78		0								1		1		1
P0A847	Queuine tRNA-ribosyltransferase OS=Escherichia coli (strain K12) OX=83333 GN=tgt PE=1 SV=1	1.47169e+06	858611	2676784	1.08939e+06	308668	3.74267e+06	Peak Found	Peak Found	Peak Found	Peak Found	Peak Found	High	2	1	1	1	375	42.6	6.4	0.007												0												1
P61175	50S ribosomal protein L22 OS=Escherichia coli (strain K12) OX=83333 GN=rplV PE=1 SV=1	1.44644e+07	12951459	1.46513e+07	7.90334e+06	4.56621e+06	1.76861e+07	Peak Found	High	Peak Found	Peak Found	Peak Found	High	19	2	2	2	110	12.2	10.23	0.007								0.003				0								0				1
P05055	Polyribonucleotide nucleotidyltransferase OS=Escherichia coli (strain K12) OX=83333 GN=pnp PE=1 SV=3	15148447	1.006e+07	13944212	1.00895e+07	8.55986e+06	1.59286e+07	High	High	High	High	High	High	4	3	15	3	711	77.1	5.21	0		0.008		0		0.003		0		0.004		4.1		0		2.29		3.67		3.72		1.81		2		1		2
P27303	Multidrug export protein EmrA OS=Escherichia coli (strain K12) OX=83333 GN=emrA PE=1 SV=2	7.78881e+06	4.18885e+06	8.21548e+06	6.38753e+06	2.0152e+06	9.97175e+06	High	Peak Found	High	High	Peak Found	High	12	4	5	4	390	42.7	9.33	0.007				0.005		0.003				0.003		0				0		2.17				0		1				1
P0A6B7	Cysteine desulfurase IscS OS=Escherichia coli (strain K12) OX=83333 GN=iscS PE=1 SV=1	1.27802e+08	143846255	1.66761e+08	1.26078e+08	1.04803e+08	2.21551e+08	High	High	High	High	High	High	28	9	45	9	404	45.1	6.37	0		0		0		0		0		0		19.73		3.86		5.49		11.59		8.92		14.63		9		5		4
P0A8Y5	Sugar phosphatase YidA OS=Escherichia coli (strain K12) OX=83333 GN=yidA PE=1 SV=1	1.39418e+08	127237361	7.4022e+07	1.38566e+08	1.07718e+08	9.7627e+07	High	High	High	High	High	High	29	7	31	7	270	29.7	5.26	0		0		0		0		0		0		9.95		4.83		11.38		5.49		10.27		11.02		3		2		5
P0A8I3	Peroxide stress resistance protein YaaA OS=Escherichia coli (strain K12) OX=83333 GN=yaaA PE=1 SV=1	57309033	35755089	36972860	41201614	1.49005e+07	68406044	High	High	High	High	High	High	15	4	17	4	258	29.6	7.47	0		0.005		0		0.003		0		0		8.17		1.76		2.22		2.25		6.02		3.89		4		1		1
P68567	Ribosomal RNA small subunit methyltransferase J OS=Escherichia coli (strain K12) OX=83333 GN=rsmJ PE=1 SV=1							High	Not Found	Not Found	Not Found	Not Found	Not Found	8	1	1	1	250	26.9	7.12											0.003												0
P0ADC6	Lipopolysaccharide export system permease protein LptG OS=Escherichia coli (strain K12) OX=83333 GN=lptG PE=1 SV=1	1.70979e+08	7.73608e+07	1.08519e+08	9.72382e+07	5.74574e+07	1.99606e+08	High	High	High	High	High	High	31	10	59	10	360	39.6	9.48	0		0		0		0		0		0		29.92		9.13		11.16		23.02		12.46		28.36		9		4		5
P03004	Chromosomal replication initiator protein DnaA OS=Escherichia coli (strain K12) OX=83333 GN=dnaA PE=1 SV=2	6.10767e+06	4.87726e+06	6067775	3.2207e+06	840874	6793714	High	Peak Found	High	Peak Found	Peak Found	High	6	3	3	3	467	52.5	8.66	0.007						0.005				0.004		0						0				1.85		1
P0C0L7	Proline/betaine transporter OS=Escherichia coli (strain K12) OX=83333 GN=proP PE=1 SV=1	4.4667e+08	2.93179e+08	3.78155e+08	4.01861e+08	2.4606e+08	636707854	High	High	High	High	High	High	17	10	52	10	500	54.8	7.24	0		0		0		0		0		0		19.92		10.27		13.73		16.6		7.6		11.36		8		2		3
P10346	Glutamine transport ATP-binding protein GlnQ OS=Escherichia coli (strain K12) OX=83333 GN=glnQ PE=1 SV=1	9.00461e+06	1.8897e+07	2.97613e+07	1.2799e+07	1.54168e+07	139194745	High	High	High	Peak Found	Peak Found	High	23	5	12	5	240	26.7	6.54	0						0.003		0.004		0		11.28						2.16		0		4.36		5
P52598	Uncharacterized HTH-type transcriptional regulator YgbI OS=Escherichia coli (strain K12) OX=83333 GN=ygbI PE=4 SV=2	5.07356e+06	3.49456e+06	4426284	3552414	2.44387e+06	3.59326e+06	Peak Found	Peak Found	High	High	Peak Found	Peak Found	3	1	2	1	255	27.4	6.79					0.004		0.005										1.75		0										1
P0ADL1	Purine ribonucleoside efflux pump NepI OS=Escherichia coli (strain K12) OX=83333 GN=nepI PE=1 SV=2	41925799	2.69891e+07	3.38934e+07	2.81141e+07	2.58143e+07	4.11287e+07	High	High	High	High	High	High	4	2	13	2	396	41.8	9.5	0.002		0		0		0.004		0.002		0		2.28		3.74		3.94		1.69		1.82		7.23		1		1		1
P0AG00	ECA polysaccharide chain length modulation protein OS=Escherichia coli (strain K12) OX=83333 GN=wzzE PE=1 SV=2	2.78814e+08	1.33726e+08	2.00285e+08	1.74175e+08	7.26025e+07	2.29793e+08	High	High	High	High	High	High	35	10	56	10	348	39.5	6.65	0		0		0		0		0		0		15.22		7.67		9.78		14.45		11.45		21.6		7		5		4
P27859	3'-5' ssDNA/RNA exonuclease TatD OS=Escherichia coli (strain K12) OX=83333 GN=tatD PE=1 SV=3	2.35059e+07	1.50058e+07	1.43186e+07	4.13889e+06	6.5948e+06	1.40969e+07	Peak Found	Peak Found	High	Peak Found	High	High	7	2	3	2	260	29	5.34	0.007		0.01				0.005						1.6		1.64				0						1		1
P32177	Sulfur carrier protein FdhD OS=Escherichia coli (strain K12) OX=83333 GN=fdhD PE=1 SV=1	7.86811e+06	7.37231e+06	5.869e+06	4.48851e+06	5.90255e+06	1.34948e+07	High	High	High	High	Peak Found	High	14	4	9	4	277	30.5	6.43	0				0.005		0.002		0		0.005		5.22				0		1.89		2.3		3.38		3				1
P10384	Long-chain fatty acid transport protein OS=Escherichia coli (strain K12) OX=83333 GN=fadL PE=1 SV=5	3.40363e+07	1.81776e+07	26536181	33933071	1.49112e+07	7.25608e+07	High	High	High	High	High	High	15	5	27	5	446	48.5	5.3	0		0		0		0		0		0		19.32		5.3		2.52		7.35		4.12		5.97		5		2		2
P24193	Carbamoyl dehydratase HypE OS=Escherichia coli (strain K12) OX=83333 GN=hypE PE=1 SV=2	4.13426e+06	1.92517e+06	2.74966e+06	2.60974e+06	2.05054e+06	2.76919e+06	High	Peak Found	Peak Found	Peak Found	Peak Found	High	7	2	3	2	336	35.1	5.17	0.007										0.005		0										3.39		1
P0AFG8	Pyruvate dehydrogenase E1 component OS=Escherichia coli (strain K12) OX=83333 GN=aceE PE=1 SV=2	46103465	46415308	4.79392e+07	3.48047e+07	2.68343e+07	5.83766e+07	High	Peak Found	High	High	High	High	9	7	12	7	887	99.6	5.68	0		0.01		0.004		0.005				0		6.24		1.65		1.78		0				5.7		3		1		1
P0A9D4	Serine acetyltransferase OS=Escherichia coli (strain K12) OX=83333 GN=cysE PE=1 SV=1	3.04445e+07	38768582	1.25746e+07	3.86638e+07	3.10143e+07	3.4234e+07	High	High	Peak Found	High	High	High	21	4	8	4	273	29.3	6.52	0		0		0.005				0.004		0.004		6.83		2.12		0				0		1.83		3		1		1
P75914	Probable phosphatase YcdX OS=Escherichia coli (strain K12) OX=83333 GN=ycdX PE=1 SV=1	938379	8025813	3.2495e+06	4.08151e+06	5587017	5.8702e+06	Peak Found	Peak Found	Peak Found	Peak Found	Peak Found	High	2	1	1	1	245	26.9	5.92	0.007												0												1
P36672	PTS system trehalose-specific EIIBC component OS=Escherichia coli (strain K12) OX=83333 GN=treB PE=1 SV=4	3.16503e+06	470902	2.58814e+06	2.03666e+06	1.25298e+06	3427732	Peak Found	Peak Found	Peak Found	Peak Found	Peak Found	High	3	1	1	1	473	51	8.98	0.007												0												1
P12008	Chorismate synthase OS=Escherichia coli (strain K12) OX=83333 GN=aroC PE=1 SV=4	2.14345e+07	2.05479e+07	20884595	1.5188e+07	16552266	3.46006e+07	High	High	High	High	High	High	10	3	15	3	361	39.1	6.2	0		0		0.006		0.005		0		0		7.57		2.2		1.6		0		7.93		5.38		3		1		1
P0AFP4	Uncharacterized oxidoreductase YbbO OS=Escherichia coli (strain K12) OX=83333 GN=ybbO PE=3 SV=1	1.02324e+08	4.77028e+07	7.11157e+07	6.3186e+07	3.22452e+07	180174290	High	High	High	High	High	High	39	9	44	9	269	29.4	8.82	0		0		0		0		0		0		26.5		2.59		4.24		11.78		13.86		20.98		8		3		2
P25742	Lipopolysaccharide core heptosyltransferase RfaQ OS=Escherichia coli (strain K12) OX=83333 GN=rfaQ PE=3 SV=2	3.04752e+08	1.31451e+08	1.99273e+08	1.84363e+08	7.97619e+07	2.48296e+08	High	High	High	High	High	High	25	8	29	8	344	38.7	7.3	0		0		0		0		0		0		9.11		4.85		5.81		7.11		4.58		12.28		5		3		2
P0AFR2	C4-dicarboxylic acid transporter DauA OS=Escherichia coli (strain K12) OX=83333 GN=dauA PE=1 SV=2	8.09642e+06	3.37572e+06	6.37116e+06	4.99723e+06	2.00286e+06	1.15896e+07	Peak Found	Peak Found	High	High	Peak Found	High	4	2	4	2	559	59.4	8.81	0.002				0.005		0.004						2.56				0		1.72						2				1
P23173	Low affinity tryptophan permease OS=Escherichia coli (strain K12) OX=83333 GN=tnaB PE=1 SV=1	21375486	13805939	22461986	18058934	17743536	33177366	Peak Found	High	High	High	Peak Found	High	3	1	4	1	415	45.2	9	0.002				0		0.003		0				2.37				2.35		2.21		2.89				1				1
P36767	Recombination-associated protein RdgC OS=Escherichia coli (strain K12) OX=83333 GN=rdgC PE=1 SV=1	3.91232e+08	3.17363e+08	3.78816e+08	2.14894e+08	1.47496e+08	5.33526e+08	High	High	High	High	High	High	41	16	70	16	303	34	5.4	0		0		0		0		0		0		34.35		9.88		14.9		11.28		13.84		32.16		13		6		7
P24554	DNA repair protein RadA OS=Escherichia coli (strain K12) OX=83333 GN=radA PE=1 SV=1							High	Not Found	Not Found	Not Found	Not Found	Not Found	2	1	1	1	460	49.4	7.24											0.003												1.65
P0A8N3	Lysine--tRNA ligase OS=Escherichia coli (strain K12) OX=83333 GN=lysS PE=1 SV=2	2.49046e+06	1.51026e+06	2197790	1.97371e+06		3.29972e+06	High	Peak Found	Peak Found	Peak Found	Not Found	High	2	1	3	1	505	57.6	5.24	0.002										0.003		1.93										0		1
P27848	Pyridoxal phosphate phosphatase YigL OS=Escherichia coli (strain K12) OX=83333 GN=yigL PE=1 SV=4		1.86719e+06	130552		2.05701e+06	2139565	Not Found	High	Peak Found	Not Found	Peak Found	High	4	1	3	1	266	29.7	5.48	0.002								0.004				1.97								0				1
Q46851	L-glyceraldehyde 3-phosphate reductase OS=Escherichia coli (strain K12) OX=83333 GN=gpr PE=1 SV=1	1.52451e+07	1.37937e+07	1.28834e+07	1.33487e+07	1.30362e+07	2.24787e+07	Peak Found	High	Peak Found	High	Peak Found	High	14	5	7	5	346	38.8	7.24	0.002				0				0.004				3.48				3.29				1.67				3				2
P67087	Ribosomal RNA small subunit methyltransferase I OS=Escherichia coli (strain K12) OX=83333 GN=rsmI PE=1 SV=1	1.77477e+07	1.5148e+07	1.08275e+07	1.5365e+07	1.20694e+07	1.29619e+07	High	High	High	High	High	High	6	2	7	2	286	31.3	6.24	0.002		0		0		0.005		0		0.004		1.89		1.98		1.84		0		2.11		1.87		1		1		1
P0A6H1	ATP-dependent Clp protease ATP-binding subunit ClpX OS=Escherichia coli (strain K12) OX=83333 GN=clpX PE=1 SV=2	9958086	6166433	6032416	7855130	5609971	6413816	High	Peak Found	High	High	Peak Found	High	3	1	7	1	424	46.3	5.35	0				0		0.003				0.004		4.87				2.25		3.38				1.97		1				1
P0AEZ3	Septum site-determining protein MinD OS=Escherichia coli (strain K12) OX=83333 GN=minD PE=1 SV=2	3.554e+08	2.43387e+08	1.60577e+08	3.24337e+08	2.31791e+08	290084072	High	High	High	High	High	High	37	11	71	11	270	29.6	5.38	0		0		0		0		0		0		25.99		14.14		20.34		11.03		16.13		18.41		9		4		7
P22524	Chromosome partition protein MukE OS=Escherichia coli (strain K12) OX=83333 GN=mukE PE=1 SV=5	291989364	1.93933e+08	1.98491e+08	1.85665e+08	1.31201e+08	2.34121e+08	High	High	High	High	High	High	30	7	50	7	234	27	5	0		0		0		0		0		0		13.36		13.15		8.02		11.36		10.56		22.27		7		4		5
P0A6M8	Elongation factor G OS=Escherichia coli (strain K12) OX=83333 GN=fusA PE=1 SV=2	2.06624e+07	5.13556e+07	1.67005e+07	2.9681e+07	37985290	1.73987e+07	High	High	High	High	High	High	10	6	15	6	704	77.5	5.38	0.002		0		0.004		0.002		0		0.003		1.86		3.62		1.66		1.88		6.3		3.76		1		3		2
P13738	Na(+)/H(+) antiporter NhaA OS=Escherichia coli (strain K12) OX=83333 GN=nhaA PE=1 SV=3	7.72202e+07	6.00782e+07	7.1725e+07	6.42702e+07	32201461	133056940	High	High	High	Peak Found	Peak Found	High	5	2	7	2	388	41.3	9.19	0.002						0.003		0.004		0.004		3.61						3.85		0		1.81		1
P77774	Outer membrane protein assembly factor BamB OS=Escherichia coli (strain K12) OX=83333 GN=bamB PE=1 SV=1	6.62061e+08	3.0457e+08	5.32286e+08	5.37871e+08	2.45855e+08	5.04309e+08	High	High	High	High	High	High	37	12	102	12	392	41.9	4.91	0		0		0		0		0		0		34.23		21.64		27.44		36.11		29.12		48.15		11		7		7
P0ABJ9	Cytochrome bd-I ubiquinol oxidase subunit 1 OS=Escherichia coli (strain K12) OX=83333 GN=cydA PE=1 SV=1	4.94083e+08	2.86559e+08	4.22183e+08	3.74668e+08	3.23026e+08	5.46177e+08	High	High	High	High	High	High	22	12	55	12	522	58.2	6.81	0		0		0		0		0		0		21.51		8.4		10.37		13.15		9.42		17.3		11		6		6
P32705	Cation/acetate symporter ActP OS=Escherichia coli (strain K12) OX=83333 GN=actP PE=1 SV=1	4.97479e+07	2.71694e+07	2.38802e+07	6.91257e+07	2.54984e+06	8.47695e+07	High	Peak Found	High	High	High	High	6	4	19	4	549	59.2	9.41	0		0.005		0		0.002				0		12.94		1.74		7.06		2.05				8.15		4		1		4
P0AFF0	NADH-quinone oxidoreductase subunit N OS=Escherichia coli (strain K12) OX=83333 GN=nuoN PE=1 SV=2	34200676	23391228	34906088	37055432	17282144	56765784	High	High	High	High	High	High	2	1	17	1	485	52	8.47	0		0		0		0		0		0		5.94		6.43		4.86		8.22		8.8		7.98		1		1		1
P0A794	Pyridoxine 5'-phosphate synthase OS=Escherichia coli (strain K12) OX=83333 GN=pdxJ PE=1 SV=2	1.13284e+07	1.99378e+07	1.05154e+07	9.89379e+06	1.58827e+07	1.61645e+07	High	High	High	High	High	High	16	4	11	4	243	26.4	5.95	0		0		0		0.003		0		0.005		8.78		4.78		2.69		2.42		6.73		3.09		3		2		1
P76116	Uncharacterized protein YncE OS=Escherichia coli (strain K12) OX=83333 GN=yncE PE=1 SV=1	8.8399e+07	59467885	5.65443e+07	5.52981e+07	1.52067e+07	1.01997e+08	High	High	High	High	Peak Found	High	39	10	39	10	353	38.6	9.23	0				0		0		0		0		13.94				6.51		9.45		10.25		19.47		5				2
P06999	ATP-dependent 6-phosphofructokinase isozyme 2 OS=Escherichia coli (strain K12) OX=83333 GN=pfkB PE=1 SV=2	2.72476e+07	37435675	18280349	3.62354e+07	32345474	2.03098e+07	High	High	High	High	High	High	17	5	19	5	309	32.4	5.36	0		0		0		0.002		0		0		5.26		5.65		7.97		1.89		4.07		6.43		3		3		4
P10908	Glycerophosphodiester phosphodiesterase, cytoplasmic OS=Escherichia coli (strain K12) OX=83333 GN=ugpQ PE=1 SV=1	1.09253e+06	515749	241490	2.52193e+06	937112	1.45104e+06	High	Peak Found	Peak Found	High	Peak Found	Peak Found	6	1	2	1	247	27.4	6.54					0.004						0.003						1.72						0						1
P0AFA7	Na(+)/H(+) antiporter NhaB OS=Escherichia coli (strain K12) OX=83333 GN=nhaB PE=1 SV=1	1.35324e+07	6.83627e+06	9.55442e+06	9.4202e+06	4913026	1.98326e+07	High	High	High	Peak Found	Peak Found	High	5	2	6	2	513	56.7	6.38	0						0.003		0		0.003		4.3						2.31		2.24		1.66		2
P0ABH7	Citrate synthase OS=Escherichia coli (strain K12) OX=83333 GN=gltA PE=1 SV=1	2.32663e+06	5119461	3.40661e+06	3696065	3.42106e+06	4.20432e+06	Peak Found	High	Peak Found	High	Peak Found	Peak Found	2	1	2	1	427	48	6.68					0.004				0.004								1.72				1.73								1
P31057	3-methyl-2-oxobutanoate hydroxymethyltransferase OS=Escherichia coli (strain K12) OX=83333 GN=panB PE=1 SV=1	4.45205e+08	2.89221e+08	3.47914e+08	2.14647e+08	1.70412e+08	746922710	High	High	High	High	High	High	27	5	52	5	264	28.2	5.3	0		0		0		0		0		0		16.35		4.25		8.5		17.32		11.27		20.69		4		1		4
P0AC47	Fumarate reductase iron-sulfur subunit OS=Escherichia coli (strain K12) OX=83333 GN=frdB PE=1 SV=2							Not Found	Not Found	Not Found	Not Found	Not Found	High	5	1	1	1	244	27.1	6.52	0.007												0												1
P31437	Uncharacterized inner membrane transporter YicL OS=Escherichia coli (strain K12) OX=83333 GN=yicL PE=1 SV=1	2.27844e+06	1.66431e+06	1998010	2088351	1.41656e+06	3.53041e+06	High	Peak Found	Peak Found	High	Peak Found	High	3	1	3	1	307	33.1	10.21	0.007				0.004						0.004		1.61				1.71						1.76		1				1
P21156	Sulfate adenylyltransferase subunit 2 OS=Escherichia coli (strain K12) OX=83333 GN=cysD PE=1 SV=3	12254809	7.80889e+06	7.85213e+06	6.01481e+06	1.59514e+06	20194255	High	High	High	High	High	High	7	2	10	2	302	35.2	8.02	0.002		0.005		0		0		0		0.002		2.19		1.78		2.13		3.9		2.16		3.68		1		1		1
P0A7D7	Phosphoribosylaminoimidazole-succinocarboxamide synthase OS=Escherichia coli (strain K12) OX=83333 GN=purC PE=1 SV=1	2.42118e+07	3.62758e+07	4.66424e+07	3.10634e+07	5.84018e+07	6.15302e+07	High	High	High	Peak Found	High	High	18	4	9	4	237	27	5.16	0.002		0				0		0.002		0.004		2.08		3.89				4.89		1.97		1.89		2		2
P06864	Evolved beta-galactosidase subunit alpha OS=Escherichia coli (strain K12) OX=83333 GN=ebgA PE=1 SV=4		2.93636e+06	3.90197e+06	2.84546e+06	3.66351e+06	4944777	Not Found	High	Peak Found	Peak Found	Peak Found	Peak Found	1	1	1	1	1030	117.8	5.53									0.004												0
P32157	Protein YiiM OS=Escherichia coli (strain K12) OX=83333 GN=yiiM PE=1 SV=2	4.5444e+07	1.07217e+08	5.74161e+07	4.6323e+07	6.29981e+07	96293860	High	High	High	High	High	High	33	7	21	7	224	25.3	6.06	0		0		0.004		0.003		0		0		12.55		6.28		1.77		2.69		4.89		4.51		6		3		2
P0A722	Acyl-[acyl-carrier-protein]--UDP-N-acetylglucosamine O-acyltransferase OS=Escherichia coli (strain K12) OX=83333 GN=lpxA PE=1 SV=1	130850508	8.84361e+07	8.54146e+07	7.28308e+07	3.72765e+07	1.13318e+08	High	High	High	High	Peak Found	High	23	7	17	7	262	28.1	7.12	0				0.005		0.005		0		0		6.38				0		0		3.53		7.58		3				1
P76507	Uncharacterized protein YfdI OS=Escherichia coli (strain K12) OX=83333 GN=yfdI PE=4 SV=1	1.5268e+07	9020277	1.15197e+07	1.76253e+07	7348393	2.81439e+07	High	Peak Found	High	High	Peak Found	High	5	2	6	2	443	51.5	8.62	0.002				0.005		0.004				0.002		3.55				0		1.77				3.63		2				1
P0AFM6	Phage shock protein A OS=Escherichia coli (strain K12) OX=83333 GN=pspA PE=1 SV=2		97434.5				1.54016e+07	Not Found	Peak Found	Not Found	Not Found	Not Found	High	20	3	4	3	222	25.5	5.49	0												8.68												3
P12282	Molybdopterin-synthase adenylyltransferase OS=Escherichia coli (strain K12) OX=83333 GN=moeB PE=1 SV=1	8166385	6214589	6.50314e+06	5.5153e+06	4.85019e+06	8.65591e+06	High	High	Peak Found	Peak Found	Peak Found	Peak Found	9	2	3	2	249	26.7	5.06									0.004		0.003										0		0
P0ABC3	Modulator of FtsH protease HflC OS=Escherichia coli (strain K12) OX=83333 GN=hflC PE=1 SV=1	3.16212e+09	1.89847e+09	2.22845e+09	1.91493e+09	1.12185e+09	3516864150	High	High	High	High	High	High	77	29	190	29	334	37.6	6.68	0		0		0		0		0		0		76.58		31.23		31.26		44.09		39.33		58.73		25		13		14
P16528	Transcriptional repressor IclR OS=Escherichia coli (strain K12) OX=83333 GN=iclR PE=1 SV=1	10148664	6.40006e+06	6.35659e+06	5.09486e+06	2.93514e+06	12692595	High	High	High	Peak Found	Peak Found	High	11	2	6	2	274	29.7	8.02	0.002						0.005		0.002		0		2.09						0		1.77		4.27		1
P31442	Multidrug resistance protein D OS=Escherichia coli (strain K12) OX=83333 GN=emrD PE=1 SV=2	32902718	25352444	29882396	34594604	18062050	34204024	High	High	High	Peak Found	Peak Found	Peak Found	2	1	3	1	394	42.2	9.5							0.004		0.004		0.003								1.63		0		0
P0A6F5	Chaperonin GroEL OS=Escherichia coli (strain K12) OX=83333 GN=groEL PE=1 SV=2	1.79391e+08	183665230	1.63455e+08	1.35914e+08	1.46689e+08	2.16932e+08	High	High	High	High	High	High	44	23	77	23	548	57.3	4.94	0		0		0		0		0		0		23.59		11.84		10.14		24.12		17.4		22.2		13		9		6
P75820	N-acetylmuramoyl-L-alanine amidase AmiD OS=Escherichia coli (strain K12) OX=83333 GN=amiD PE=1 SV=1	16024555	5.17015e+06	1.38133e+07	7735468	3.03254e+06	2.26009e+07	High	Peak Found	High	High	Peak Found	High	11	3	6	3	276	31.1	7.62	0.007				0.005		0.005				0.004		0				0		0				1.93		2				1
P37746	Putative O-antigen transporter OS=Escherichia coli (strain K12) OX=83333 GN=rfbX PE=1 SV=4	3.38192e+06	1.43758e+06	2373084	1.54107e+06		5600076	High	Peak Found	Peak Found	Peak Found	Not Found	High	2	1	2	1	415	45.4	9.79	0.007										0.004		1.61										2.08		1
P0ADY1	Periplasmic chaperone PpiD OS=Escherichia coli (strain K12) OX=83333 GN=ppiD PE=1 SV=1	1.94037e+06	1.04345e+06	1.34976e+06	1.69816e+06	994042	1.54052e+06	High	High	Peak Found	High	Peak Found	High	1	1	4	1	623	68.1	5.07	0.002				0				0.004		0.004		1.81				1.86				1.65		2.12		1				1
P0ABN5	C4-dicarboxylate transporter DcuA OS=Escherichia coli (strain K12) OX=83333 GN=dcuA PE=1 SV=1	5.85142e+07	4.72355e+07	6.04402e+07	5.17068e+07	3.55662e+07	8.91186e+07	High	High	High	High	High	High	5	4	11	4	433	45.7	7.75	0.002		0.01		0.005		0.003		0.004		0.004		2.1		1.64		0		3.78		0		1.77		4		1		1
P08390	USG-1 protein OS=Escherichia coli (strain K12) OX=83333 GN=usg PE=1 SV=1	2.21877e+07	9.53847e+06	1.79236e+07	1.62293e+07	7693838	1.38197e+07	High	High	High	High	High	High	13	5	14	5	337	36.3	4.48	0.002		0		0		0		0		0		3.63		2.09		3.99		6.51		3.95		4.45		2		1		2
P45523	FKBP-type peptidyl-prolyl cis-trans isomerase FkpA OS=Escherichia coli (strain K12) OX=83333 GN=fkpA PE=1 SV=1	8.58397e+06	7092032	5.74245e+06	8.10322e+06	5.90674e+06	8.81832e+06	High	High	High	High	High	High	12	3	9	3	270	28.9	8.47	0.002		0.005		0.006		0.003		0.004		0		2.12		1.79		0		2.31		1.72		3.87		1		1		2
P24173	Lipopolysaccharide heptosyltransferase 1 OS=Escherichia coli (strain K12) OX=83333 GN=rfaC PE=1 SV=1	107417689	6.26157e+07	6.77158e+07	6.01557e+07	3.11121e+07	99629163	High	High	High	High	High	High	25	7	33	7	319	35.5	9	0		0.003		0		0		0		0		12.47		1.82		5.76		11.13		5.82		13.27		7		1		2
P77293	Prophage bactoprenol glucosyl transferase homolog OS=Escherichia coli (strain K12) OX=83333 GN=yfdH PE=1 SV=1	1.54125e+08	1.04097e+08	1.32949e+08	1.15484e+08	6.65297e+07	1.94982e+08	High	High	High	High	High	High	18	8	26	8	306	34.6	8.16	0		0.009		0		0		0		0		6.31		0		4.89		7.46		6.08		11		7		1		1
Q46856	Alcohol dehydrogenase YqhD OS=Escherichia coli (strain K12) OX=83333 GN=yqhD PE=1 SV=1	2.09198e+07	29979600	1.41644e+07	1.92538e+07	2.77928e+07	2.80098e+07	High	High	High	High	High	High	8	3	8	3	387	42.1	6.13	0.007		0		0.005		0.006		0.003		0.003		0		2.35		0		0		0		0		1		2		1
P0AAC0	Universal stress protein E OS=Escherichia coli (strain K12) OX=83333 GN=uspE PE=1 SV=2	8.31193e+06	10379056	1.12066e+07	1.14754e+07	7.36858e+06	1.49868e+07	Peak Found	High	Peak Found	Peak Found	Peak Found	High	7	2	3	2	316	35.7	5.31	0.007								0				0								2.24				1
P08839	Phosphoenolpyruvate-protein phosphotransferase OS=Escherichia coli (strain K12) OX=83333 GN=ptsI PE=1 SV=1	2.82544e+06	2.57333e+06	2.38127e+06	2.29198e+06	2310661	2617636	High	Peak Found	High	Peak Found	Peak Found	Peak Found	4	2	2	2	575	63.5	4.87							0.005				0.003								0				0
P0AG84	Uncharacterized oxidoreductase YghA OS=Escherichia coli (strain K12) OX=83333 GN=yghA PE=1 SV=1	1.47633e+06	1.84207e+06	1.41378e+06	1.8751e+06	858500	2426722	Peak Found	Peak Found	High	Peak Found	Peak Found	Peak Found	4	1	1	1	294	31.5	6.8							0.005												0
P31463	HTH-type transcriptional regulator YidZ OS=Escherichia coli (strain K12) OX=83333 GN=yidZ PE=1 SV=1	3.13345e+06	3.7e+06	4.18942e+06	4255123	2.17862e+06	4.85051e+06	Peak Found	Peak Found	Peak Found	High	Peak Found	Peak Found	3	1	1	1	319	36.9	7.55					0.005												0												1
P64429	Uncharacterized protein YpfJ OS=Escherichia coli (strain K12) OX=83333 GN=ypfJ PE=4 SV=1	6.68572e+07	3.19199e+07	3.54064e+07	5.44907e+07	2.93067e+07	6.38001e+07	High	High	High	High	High	High	24	6	18	6	287	31.4	5.9	0		0		0		0		0		0.005		10.84		4.24		4.77		5.3		4.54		3.12		5		2		2
P54745	PTS system 2-O-alpha-mannosyl-D-glycerate-specific EIIABC component OS=Escherichia coli (strain K12) OX=83333 GN=mngA PE=1 SV=1							Not Found	Not Found	Not Found	High	Not Found	Not Found	2	1	1	1	658	69.6	6.61					0.005												0												1
P0ADE8	tRNA-modifying protein YgfZ OS=Escherichia coli (strain K12) OX=83333 GN=ygfZ PE=1 SV=2	2.3018e+07	1.67166e+07	1.59964e+07	27176529	31248042	1.81082e+07	High	Peak Found	Peak Found	High	High	High	19	6	8	6	326	36.1	5.27	0.002		0		0						0.005		3.46		2.43		1.9						3.34		3		1		1
P0C0V0	Periplasmic serine endoprotease DegP OS=Escherichia coli (strain K12) OX=83333 GN=degP PE=1 SV=1	3.66388e+07	1.77798e+07	2.38476e+07	2.55237e+07	1.3982e+07	3.48674e+07	High	Peak Found	Peak Found	High	Peak Found	High	23	8	15	8	474	49.3	8.56	0				0.004						0		11.45				1.71						7.86		6				1
P60785	Elongation factor 4 OS=Escherichia coli (strain K12) OX=83333 GN=lepA PE=1 SV=1	7.50623e+06	4.46681e+06	4893658	4832982	2.58296e+06	8069629	High	High	Peak Found	High	High	Peak Found	2	1	5	1	599	66.5	5.59			0		0				0.002		0				2.53		2.64				2.01		4.37				1		1
P0ABA0	ATP synthase subunit b OS=Escherichia coli (strain K12) OX=83333 GN=atpF PE=1 SV=1	4.73111e+07	3.34932e+07	4.15918e+07	2.69973e+07	1.93475e+07	4.31211e+07	High	High	High	High	High	High	58	8	28	8	156	17.3	6.24	0		0.009		0		0		0		0		6.96		0		2.31		5.86		11.66		13.51		3		1		2
P0AC41	Succinate dehydrogenase flavoprotein subunit OS=Escherichia coli (strain K12) OX=83333 GN=sdhA PE=1 SV=1	666138	6582914	22921400	8773948	5751057	2203964	Peak Found	Peak Found	High	Peak Found	High	High	5	2	3	2	588	64.4	6.27	0.007		0.009				0.002						0		0				2.01						1		1
P37691	Uncharacterized protein YibQ OS=Escherichia coli (strain K12) OX=83333 GN=yibQ PE=3 SV=2	4.08794e+07	2.03175e+07	2.05346e+07	2.42864e+07	1.62602e+07	3.25375e+07	High	High	High	High	High	High	25	6	16	6	319	35.3	9.61	0		0.009		0		0.005		0		0.002		4.48		0		2.37		0		2.19		3.71		5		1		4
P0A7J0	3,4-dihydroxy-2-butanone 4-phosphate synthase OS=Escherichia coli (strain K12) OX=83333 GN=ribB PE=1 SV=1	3630759	4.4402e+07	6.52243e+06	8.68862e+06	3.26861e+07	12817292	High	High	Peak Found	Peak Found	High	High	20	4	11	4	217	23.3	5.01	0.007		0						0		0.003		0		10.05						8.11		0		1		3
P05459	Erythronate-4-phosphate dehydrogenase OS=Escherichia coli (strain K12) OX=83333 GN=pdxB PE=2 SV=2	6.14414e+06	2.88197e+06	5744158	5.00745e+06	4.39596e+06	5.59211e+06	High	High	High	Peak Found	Peak Found	High	6	2	4	2	378	41.3	6.7	0.002						0.005		0.004		0.004		1.73						0		1.66		1.76		1
P76290	Carboxy-S-adenosyl-L-methionine synthase OS=Escherichia coli (strain K12) OX=83333 GN=cmoA PE=1 SV=1	1.14722e+06	1.04712e+07	707487	838940	9.92881e+06	6082251	Peak Found	High	Peak Found	Peak Found	High	High	10	2	6	2	247	27.8	5.6	0.002		0						0.004				3.48		3.38						1.61				2		2
P0ABU2	Ribosome-binding ATPase YchF OS=Escherichia coli (strain K12) OX=83333 GN=ychF PE=1 SV=2	6641024	5.48194e+06	7141928	6.30567e+06	6.86704e+06	3.13276e+06	Peak Found	Peak Found	High	High	Peak Found	High	6	2	3	2	363	39.6	4.96	0.002				0.004		0.004						2.32				1.75		1.79						1				1
P76027	Oligopeptide transport ATP-binding protein OppD OS=Escherichia coli (strain K12) OX=83333 GN=oppD PE=1 SV=2	9566023	6.75745e+06	7.66116e+06	1.16143e+07	3.13122e+06	8.0128e+06	High	High	High	High	High	High	7	2	7	2	337	37.2	6.1	0.002		0.009		0.004		0.002		0.004		0.004		1.85		1.63		1.68		1.82		1.66		2.17		2		1		1
P61517	Carbonic anhydrase 2 OS=Escherichia coli (strain K12) OX=83333 GN=can PE=1 SV=1		11461827	2.87253e+06	3.41918e+06	2.37198e+07	1.76883e+07	Not Found	Peak Found	Peak Found	Peak Found	High	High	12	3	4	3	220	25.1	6.65	0.002		0.003										1.75		1.85										3		1
P22525	Probable L,D-transpeptidase YcbB OS=Escherichia coli (strain K12) OX=83333 GN=ycbB PE=1 SV=2							Not Found	Not Found	High	Not Found	Not Found	Not Found	1	1	1	1	615	67.8	8.48							0.005												0
P76316	D-cysteine desulfhydrase OS=Escherichia coli (strain K12) OX=83333 GN=dcyD PE=1 SV=4	4.51411e+07	3.19759e+07	3.44435e+07	2.39572e+07	2.26045e+07	5.96222e+07	High	High	High	High	High	High	16	4	23	4	328	35.1	5.05	0		0		0.004		0		0		0		7.41		2.66		1.76		5.2		9.54		10.4		3		1		3
P08179	Phosphoribosylglycinamide formyltransferase OS=Escherichia coli (strain K12) OX=83333 GN=purN PE=1 SV=1							Not Found	Not Found	Not Found	Not Found	Not Found	High	7	1	1	1	212	23.2	5.87	0.007												0												1
P0ACV0	Lipid A biosynthesis lauroyltransferase OS=Escherichia coli (strain K12) OX=83333 GN=lpxL PE=1 SV=1	4.70789e+07	2.51486e+07	4.13285e+07	2.62965e+07	1.57117e+07	6.70776e+07	Peak Found	High	High	High	Peak Found	High	18	5	10	5	306	35.4	9.77	0				0		0.002		0				5.25				3.22		1.91		3.76				3				1
P0AF98	Lipopolysaccharide export system permease protein LptF OS=Escherichia coli (strain K12) OX=83333 GN=lptF PE=1 SV=1	99161765	55849513	79149013	64441004	30012417	102322827	High	High	High	High	High	High	8	3	12	3	366	40.3	9	0		0.009		0		0.002		0		0		5.62		0		4.56		1.98		4.28		5.04		3		1		2
P45469	Putative NAD(P)-binding protein YraR OS=Escherichia coli (strain K12) OX=83333 GN=yraR PE=4 SV=2		431280	387393	604811	601634	3.20243e+06	Not Found	Peak Found	Peak Found	Peak Found	Peak Found	High	4	1	1	1	211	23.2	8.51	0.002												1.77												1
P0ADI4	Enterobactin synthase component B OS=Escherichia coli (strain K12) OX=83333 GN=entB PE=1 SV=1	9.04405e+07	9.82679e+07	8.86695e+07	9.03687e+07	1.13915e+08	1.0921e+08	High	High	High	High	High	High	21	6	22	6	285	32.5	5.25	0		0		0		0.004		0		0		8.15		4.1		3.6		1.7		8.13		9.2		5		2		2
P0AGG2	Acyl-CoA thioesterase 2 OS=Escherichia coli (strain K12) OX=83333 GN=tesB PE=1 SV=2	1.60725e+06	4739344	1.34861e+06	1644277	3802897		Peak Found	High	Peak Found	Peak Found	Peak Found	Not Found	3	1	1	1	286	31.9	6.67									0.003												0
P0C8J6	D-tagatose-1,6-bisphosphate aldolase subunit GatY OS=Escherichia coli (strain K12) OX=83333 GN=gatY PE=1 SV=1	7.95179e+08	4.91538e+08	793883650	5.22818e+08	853506601	5.84076e+08	High	High	High	High	High	High	36	12	66	12	284	30.8	6.34	0		0		0		0		0		0		16.43		15.43		14.21		25.79		11.82		17.86		10		6		6
P21420	Putative outer membrane porin protein NmpC OS=Escherichia coli (strain K12) OX=83333 GN=nmpC PE=5 SV=2	25738301	1.92745e+07	2.30246e+07	1.24505e+07	6.80166e+06	2.7429e+07	High	High	High	High	High	High	17	7	86	3	365	40.3	4.87	0		0		0		0		0		0		24.07		19.07		19.8		31.25		23.89		37.39		6		3		4
P0AAX8	Probable L,D-transpeptidase YbiS OS=Escherichia coli (strain K12) OX=83333 GN=ybiS PE=1 SV=1	7.77122e+06	2.11512e+06	4.00777e+06	1.01556e+07	3.21491e+06	8.49858e+06	High	Peak Found	High	High	Peak Found	High	9	2	7	2	306	33.3	6.4	0.007				0		0.005				0.004		0				3.68		0				2.37		1				2
P77735	1-deoxyxylulose-5-phosphate synthase YajO OS=Escherichia coli (strain K12) OX=83333 GN=yajO PE=1 SV=2	102999557	4.1803e+07	3.64219e+07	80089812	2.79989e+07	4.87913e+07	High	High	High	High	High	High	23	7	24	7	324	36.4	5.31	0		0		0		0		0		0		5.88		2.1		5.87		7.62		7.54		6.33		5		3		4
P0AFE0	NADH-quinone oxidoreductase subunit J OS=Escherichia coli (strain K12) OX=83333 GN=nuoJ PE=1 SV=1	5206957	3629485	3836312	3.4794e+06	2.36749e+06	1.99283e+06	High	Peak Found	High	High	Peak Found	High	4	1	4	1	184	19.9	5.77	0.003				0.004		0.003				0.003		1.71				1.73		2.14				1.64		1				1
P75958	Lipoprotein-releasing system transmembrane protein LolE OS=Escherichia coli (strain K12) OX=83333 GN=lolE PE=1 SV=3	2.42796e+08	1.58766e+08	210000889	2.12589e+08	100510631	2.06591e+08	High	High	High	High	High	High	15	7	42	7	414	45.3	8.85	0		0		0		0		0		0		20.89		5.36		16.48		8.6		14.44		20.41		6		2		7
P0A6T5	GTP cyclohydrolase 1 OS=Escherichia coli (strain K12) OX=83333 GN=folE PE=1 SV=2	8.64459e+06	1.86904e+07	2.00856e+07	1.28028e+07	32306263	9.03586e+07	High	Peak Found	High	Peak Found	High	High	26	6	16	6	222	24.8	7.33	0		0.007				0.004				0.003		18.6		1.68				1.65				0		6		3
P23721	Phosphoserine aminotransferase OS=Escherichia coli (strain K12) OX=83333 GN=serC PE=1 SV=4	1.81239e+07	5.6394e+07	12114605	3.54153e+07	2.3054e+07	1.10555e+07	Peak Found	High	High	High	High	High	11	4	17	4	362	39.8	5.59	0.005		0		0		0.003		0				1.66		5.86		4.62		3.64		5.41				1		2		3
P0A9S5	Glycerol dehydrogenase OS=Escherichia coli (strain K12) OX=83333 GN=gldA PE=1 SV=1	6.17652e+06	5.20152e+06	7061508	3400424	5.47198e+06	5.31928e+06	High	High	High	High	High	High	8	2	7	2	367	38.7	4.88	0.002		0		0.006		0.003		0.002		0.004		2.04		1.88		1.61		3.78		1.94		2.16		1		1		1
P27128	Lipopolysaccharide 1,3-galactosyltransferase OS=Escherichia coli (strain K12) OX=83333 GN=rfaI PE=3 SV=1	8.17939e+07	4.28232e+07	5.71458e+07	4.82982e+07	2.0895e+07	108618369	High	High	High	High	High	High	17	6	23	6	339	39.4	7.84	0		0.007		0		0		0.002		0		15.92		1.68		7.41		4.97		2.03		13.35		5		2		2
P0AD44	Uncharacterized protein YfhG OS=Escherichia coli (strain K12) OX=83333 GN=yfhG PE=3 SV=1		182471	365620			3.85303e+06	Not Found	Peak Found	Peak Found	Not Found	Not Found	High	10	2	3	2	237	27.3	6.54	0.002												2.02												2
P0AB77	2-amino-3-ketobutyrate coenzyme A ligase OS=Escherichia coli (strain K12) OX=83333 GN=kbl PE=1 SV=1	1.85543e+08	1.62845e+08	1.1981e+08	219284489	1.40475e+08	8.47012e+07	High	High	High	High	High	High	29	12	53	12	398	43.1	5.97	0		0		0		0		0		0		6.13		15.25		15.62		5.87		15.81		24.51		6		4		7
P31658	Protein/nucleic acid deglycase 1 OS=Escherichia coli (strain K12) OX=83333 GN=hchA PE=1 SV=3	3.44598e+07	7.39739e+07	4.15115e+07	2.84959e+07	1.00682e+08	6.2259e+07	High	High	High	High	High	High	21	6	20	6	283	31.2	6.02	0.002		0		0		0		0		0.004		2.2		7.57		4.41		4.1		15.44		1.83		2		3		1
P37767	Uncharacterized HTH-type transcriptional regulator YfhH OS=Escherichia coli (strain K12) OX=83333 GN=yfhH PE=4 SV=2	2.37575e+06	2.04142e+06	2.30361e+06	868925	601698	6.75594e+06	High	Peak Found	Peak Found	Peak Found	Peak Found	High	17	3	5	3	282	30.7	8.79	0.002										0.003		2.11										0		3
P30750	Methionine import ATP-binding protein MetN OS=Escherichia coli (strain K12) OX=83333 GN=metN PE=1 SV=4	16890684	1.16021e+07	1.29882e+07	8.00942e+06	4.75793e+06	1.25321e+07	High	High	High	High	High	High	12	3	11	3	343	37.8	6.38	0.007		0		0		0.005		0.002		0		1.6		1.87		4.46		0		1.89		9.77		1		1		2
P28306	Endolytic murein transglycosylase OS=Escherichia coli (strain K12) OX=83333 GN=mltG PE=1 SV=2	2.53946e+08	1.54894e+08	2.02573e+08	2.06228e+08	1.07891e+08	3.33855e+08	High	High	High	High	High	High	29	12	44	12	340	38.2	9.42	0		0.008		0		0		0		0		11.66		0		5.16		9.84		2.2		20.25		9		1		4
P24205	Lipid A biosynthesis myristoyltransferase OS=Escherichia coli (strain K12) OX=83333 GN=lpxM PE=1 SV=1	114039903	5.85067e+07	9.0529e+07	7.3622e+07	40565904	173470802	High	High	High	High	High	High	15	5	18	5	323	37.4	9.58	0.002		0.003		0		0.004		0.004		0		1.98		1.86		3.68		1.8		1.69		11.23		3		2		4
P31678	Trehalose-6-phosphate phosphatase OS=Escherichia coli (strain K12) OX=83333 GN=otsB PE=1 SV=2	5.93302e+06	532642	1.79244e+06	6.10488e+06	2154949	4.22752e+06	Peak Found	Peak Found	Peak Found	High	High	High	13	3	5	3	266	29.2	5.62	0.002		0		0								3.55		2.26		3.78								2		1		2
P00393	Type II NADH:quinone oxidoreductase OS=Escherichia coli (strain K12) OX=83333 GN=ndh PE=1 SV=2	9.00293e+07	3.89746e+07	6.03775e+07	6.95471e+07	22977417	7.76227e+07	High	High	High	High	High	High	24	8	25	8	434	47.3	8.85	0		0.009		0		0		0		0		14.86		0		7.13		4.31		5.64		13.34		7		2		4
P09169	Protease 7 OS=Escherichia coli (strain K12) OX=83333 GN=ompT PE=1 SV=1	4.15008e+09	1.97874e+09	3019224690	3.36529e+09	1.21744e+09	4.18797e+09	High	High	High	High	High	High	66	22	208	22	317	35.5	6.05	0		0		0		0		0		0		91.93		31.83		60.49		66.24		49.4		104.82		16		10		11
P0A7T7	30S ribosomal protein S18 OS=Escherichia coli (strain K12) OX=83333 GN=rpsR PE=1 SV=2	3.82353e+06	2.6257e+06	1.74526e+06	3101555	1.77376e+06	2.45118e+06	Peak Found	High	Peak Found	Peak Found	Peak Found	Peak Found	11	1	1	1	75	9	10.59									0.004												0
P0A6P9	Enolase OS=Escherichia coli (strain K12) OX=83333 GN=eno PE=1 SV=2	7.43068e+07	6.25564e+07	7.73592e+07	7.43065e+07	5.12957e+07	7.22635e+07	High	High	High	High	High	High	20	8	22	8	432	45.6	5.48	0		0		0		0.003		0.004		0		4.21		8.95		1.83		2.48		1.75		14.18		3		4		5
P60752	ATP-dependent lipid A-core flippase OS=Escherichia coli (strain K12) OX=83333 GN=msbA PE=1 SV=1	1332597	659844	1.08994e+06	941799	428072	1.42462e+06	Peak Found	Peak Found	Peak Found	Peak Found	Peak Found	High	2	1	1	1	582	64.4	8.54	0.002												1.75												1
P69874	Spermidine/putrescine import ATP-binding protein PotA OS=Escherichia coli (strain K12) OX=83333 GN=potA PE=1 SV=1	2.16271e+07	1.235e+07	1.99872e+07	1.68368e+07	8.48904e+06	1.93883e+07	High	High	High	High	High	High	8	3	13	3	378	43	5.3	0		0.003		0		0.003		0.002		0		8.4		1.86		3.65		3.46		2.02		5.76		2		1		2
P29012	Alanine racemase, catabolic OS=Escherichia coli (strain K12) OX=83333 GN=dadX PE=2 SV=2	2.91354e+06	3.64582e+06	2.58685e+06	2682643	2.05388e+06	3.12852e+06	High	Peak Found	Peak Found	Peak Found	Peak Found	High	3	1	2	1	356	38.8	7.05	0.007										0.003		0										0		1
P25666	Protein HtrL OS=Escherichia coli (strain K12) OX=83333 GN=htrL PE=2 SV=2	2.08804e+08	1.12009e+08	1.41163e+08	1.72195e+08	7.09165e+07	186271491	High	High	High	High	Peak Found	High	20	6	15	6	285	33.4	9.64	0.002				0		0.003		0.004		0		3.48				3.34		2.31		0		4.69		4				3
P0ADP0	5-amino-6-(5-phospho-D-ribitylamino)uracil phosphatase YigB OS=Escherichia coli (strain K12) OX=83333 GN=yigB PE=1 SV=1	1.61052e+06	1.58215e+06	3.06263e+06	2.18618e+06	1139229	1.38661e+07	Peak Found	Peak Found	Peak Found	High	Peak Found	High	15	3	4	3	238	27.1	6.44	0.002				0.006								2.19				0								3				1
P0ABU7	Biopolymer transport protein ExbB OS=Escherichia coli (strain K12) OX=83333 GN=exbB PE=1 SV=1	1219722197	681209180	1005102721	6.57531e+08	3.79485e+08	1468636448	High	High	High	High	High	High	25	7	84	7	244	26.3	8.16	0		0		0		0		0		0		44.11		17.43		19.75		31.1		24.09		33.84		6		3		5
P27129	Lipopolysaccharide 1,2-glucosyltransferase OS=Escherichia coli (strain K12) OX=83333 GN=rfaJ PE=3 SV=2	4.82434e+08	2.67087e+08	3.53741e+08	2.53764e+08	1.68916e+08	5.61952e+08	High	High	High	High	High	High	33	10	72	10	338	39	8.79	0		0		0		0		0		0		17.55		6.11		13.52		21.74		19.32		34.67		8		4		5
P06282	CDP-diacylglycerol pyrophosphatase OS=Escherichia coli (strain K12) OX=83333 GN=cdh PE=3 SV=1	4.90224e+08	2.56663e+08	3.37177e+08	2.83718e+08	1.21226e+08	489862075	High	High	High	High	High	High	45	13	72	13	251	28.4	8.46	0		0		0		0		0		0		30.3		5.59		14.95		16.71		16.54		31.68		6		4		8
P17115	Arabinose 5-phosphate isomerase GutQ OS=Escherichia coli (strain K12) OX=83333 GN=gutQ PE=1 SV=3	10229675	1.03197e+07	6863665	9.10518e+06	8.89056e+06	8.49096e+06	High	High	Peak Found	High	Peak Found	High	6	2	5	2	321	34	6.35	0.002				0				0.004		0.003		3.63				2.03				1.74		1.62		2				1
P08178	Phosphoribosylformylglycinamidine cyclo-ligase OS=Escherichia coli (strain K12) OX=83333 GN=purM PE=1 SV=3	44905190	2.03318e+07	2.59568e+07	3.32043e+07	1.70735e+07	29238890	High	High	High	High	High	High	10	3	14	3	345	36.8	4.96	0		0.008		0		0		0.002		0		7.42		0		2.45		7.74		1.78		5.44		2		1		1
P0A9Q5	Acetyl-coenzyme A carboxylase carboxyl transferase subunit beta OS=Escherichia coli (strain K12) OX=83333 GN=accD PE=1 SV=1	843581975	8.82372e+08	8.65436e+08	8.12599e+08	6.358e+08	1348446609	High	High	High	High	High	High	40	14	127	14	304	33.3	7.68	0		0		0		0		0		0		32.41		25.91		27.67		51.51		31.24		28.89		11		9		10
P0A910	Outer membrane protein A OS=Escherichia coli (strain K12) OX=83333 GN=ompA PE=1 SV=1	1.11473e+11	5.5244e+10	8.28072e+10	7.47291e+10	4.26878e+10	1.28806e+11	High	High	High	High	High	High	70	32	892	32	346	37.2	6.42	0		0		0		0		0		0		380.73		234.91		275.52		314.26		278.5		461.78		30		24		23
P32176	Formate dehydrogenase-O major subunit OS=Escherichia coli (strain K12) OX=83333 GN=fdoG PE=1 SV=5	7.90482e+06	6.37796e+06	7140524	6.5403e+06	4103819	13241320	High	High	High	High	Peak Found	High	4	4	10	4	1016	112.5	7.28	0				0		0.003		0.004		0		4.16				2.41		3.58		1.71		3.8		4				1
P76086	Transcriptional repressor PaaX OS=Escherichia coli (strain K12) OX=83333 GN=paaX PE=1 SV=1	9948595	5.38785e+06	7.48666e+06	10668288	4779360	9673607	Peak Found	Peak Found	High	Peak Found	Peak Found	Peak Found	3	1	1	1	316	35.3	7.53							0.002												1.85
P13029	Catalase-peroxidase OS=Escherichia coli (strain K12) OX=83333 GN=katG PE=1 SV=2	6.49284e+06	8.56179e+06	1.26161e+07	6.94377e+06	7.55249e+06	19495423	Peak Found	High	High	High	Peak Found	High	3	2	5	2	726	80	5.31	0.002				0.006		0.005		0				2.45				0		0		2.06				1				1
P0AGJ9	Tyrosine--tRNA ligase OS=Escherichia coli (strain K12) OX=83333 GN=tyrS PE=1 SV=2	1.35664e+07	1.23839e+07	9.01507e+06	1.25371e+07	7.00642e+06	1.20458e+07	High	High	High	High	High	High	9	3	14	3	424	47.5	5.81	0		0		0.004		0		0		0		4		3.88		1.73		4.66		3.62		7.8		2		1		2
P0AGE0	Single-stranded DNA-binding protein OS=Escherichia coli (strain K12) OX=83333 GN=ssb PE=1 SV=2	2.82876e+06	3.50144e+06	3.5617e+06	2.19367e+06	3.67504e+06	5.10943e+06	High	Peak Found	High	High	High	Peak Found	8	1	5	1	178	19	5.58			0.008		0.006		0.003				0.004				0		0		3.8				2.04				1		1
P0A9K3	PhoH-like protein OS=Escherichia coli (strain K12) OX=83333 GN=ybeZ PE=1 SV=2	3.50321e+08	2.48627e+08	3.01454e+08	322052954	2.53565e+08	4.12062e+08	High	High	High	High	High	High	39	13	87	13	346	39	5.97	0		0		0		0		0		0		28.83		24.55		30.41		26.71		33.57		25.25		11		6		6
P76417	Putative nucleoside transporter YegT OS=Escherichia coli (strain K12) OX=83333 GN=yegT PE=1 SV=1	4.01454e+07	22670725	2.99142e+07	3.4666e+07	2.07758e+07	6.65463e+07	High	High	High	High	High	High	8	3	15	3	425	47.3	8	0		0		0		0		0		0		9.84		2.96		10.13		7.17		2.58		9.68		2		1		3
P0AEJ2	Isochorismate synthase EntC OS=Escherichia coli (strain K12) OX=83333 GN=entC PE=1 SV=1	10209928	3.89175e+06	2697217	13292826	3.78116e+06	1.16709e+06	High	Peak Found	Peak Found	High	Peak Found	Peak Found	5	2	4	2	391	42.9	5.72					0						0.004						3.5						2.15						2
P0AAW1	Uncharacterized protein YbhP OS=Escherichia coli (strain K12) OX=83333 GN=ybhP PE=4 SV=1	2.72746e+06	1.22872e+06	1.46531e+06	1.87531e+06	604019	2730437	High	Peak Found	Peak Found	Peak Found	Peak Found	High	5	1	2	1	253	28.8	7.11	0.002										0.004		2.12										1.77		1
P00509	Aspartate aminotransferase OS=Escherichia coli (strain K12) OX=83333 GN=aspC PE=1 SV=1	4.82798e+08	3.15598e+08	3.86809e+08	3.13016e+08	1.79878e+08	5.06803e+08	High	High	High	High	High	High	32	12	21	12	396	43.5	5.77	0		0		0		0.005		0		0		8.84		7.86		5.91		0		3.68		4.37		3		5		3
P17993	Ubiquinone biosynthesis O-methyltransferase OS=Escherichia coli (strain K12) OX=83333 GN=ubiG PE=1 SV=1	4.41328e+07	4.59519e+07	4.77915e+07	4.36398e+07	3.09667e+07	76495384	High	High	Peak Found	High	High	High	29	5	13	5	240	26.5	6.6	0		0		0				0		0		3.88		1.89		1.86				4.65		9		2		1		1
P40710	Lipoprotein NlpE OS=Escherichia coli (strain K12) OX=83333 GN=nlpE PE=1 SV=1	1.0239e+07	7.59755e+06	8.58747e+06	8.74396e+06	7.79049e+06	23897411	High	High	High	High	Peak Found	High	17	3	11	3	236	25.8	5.1	0				0.006		0.004		0.004		0.005		6.49				0		1.78		0		3.48		3				3
P36837	Dipeptide and tripeptide permease B OS=Escherichia coli (strain K12) OX=83333 GN=dtpB PE=1 SV=2	25559689	15034032	17448964	24250823	14073764	22955432	High	Peak Found	High	High	High	High	2	1	8	1	489	53.5	8.47	0.005		0.009		0		0.004				0.003		1.66		0		1.81		1.72				1.61		1		1		1
P0A9C5	Glutamine synthetase OS=Escherichia coli (strain K12) OX=83333 GN=glnA PE=1 SV=2	1.65402e+06	609080	766951	580547		2883992	High	Peak Found	High	Peak Found	Not Found	Peak Found	3	1	2	1	469	51.9	5.47							0.005				0.003								0				0
P31460	Galactonate operon transcriptional repressor OS=Escherichia coli (strain K12) OX=83333 GN=dgoR PE=1 SV=4	14165680	12350440	11488827	1.1302e+07	8.68372e+06	17259079	High	Peak Found	High	Peak Found	High	Peak Found	7	2	4	2	229	26.1	5.67			0.008				0.004				0.005				0				1.76				3.21				1
P32166	1,4-dihydroxy-2-naphthoate octaprenyltransferase OS=Escherichia coli (strain K12) OX=83333 GN=menA PE=1 SV=1	4670931	3.77021e+06	4.7056e+06	4.44227e+06	3.9524e+06	8781274	Peak Found	High	Peak Found	Peak Found	Peak Found	High	2	1	2	1	308	33.6	8.98	0.002								0.003				1.84								0				1
P0A8N7	Elongation factor P--(R)-beta-lysine ligase OS=Escherichia coli (strain K12) OX=83333 GN=epmA PE=1 SV=1	2.13164e+07	1.35748e+07	1.70398e+07	9.6212e+06	6.9921e+06	2.27555e+07	High	High	Peak Found	High	Peak Found	High	12	3	5	3	325	37	5.2	0.007				0.005				0.004		0.003		0				0				0		1.68		1				1
P0AEX3	Alpha-ketoglutarate permease OS=Escherichia coli (strain K12) OX=83333 GN=kgtP PE=1 SV=1	3.49909e+08	1.52978e+08	2.25876e+08	2.92614e+08	1.22984e+08	334770198	High	High	High	High	High	High	11	7	54	7	432	47	9.39	0		0		0		0		0		0		25.99		7.84		10.33		18.88		15.93		25.25		7		5		4
P60390	Ribosomal RNA small subunit methyltransferase H OS=Escherichia coli (strain K12) OX=83333 GN=rsmH PE=1 SV=1	6.58785e+06	5230792	4617554	4939131	4422553	9742358	Peak Found	Peak Found	Peak Found	Peak Found	Peak Found	High	4	1	1	1	313	34.9	6.46	0.006												1.63												1
P0AGB6	ECF RNA polymerase sigma-E factor OS=Escherichia coli (strain K12) OX=83333 GN=rpoE PE=1 SV=1	409574	1.44395e+06	2.3126e+06	748110	2958476	1.0754e+07	Peak Found	Peak Found	Peak Found	Peak Found	High	High	10	2	3	2	191	21.7	5.49	0		0.005										4.32		1.73										2		1
P0AFK9	Spermidine/putrescine-binding periplasmic protein OS=Escherichia coli (strain K12) OX=83333 GN=potD PE=1 SV=1	1.1799e+06	2302856	519104	491348	3.75427e+06	1.26752e+06	Peak Found	High	Peak Found	Peak Found	Peak Found	Peak Found	5	1	1	1	348	38.8	5.39									0												2.11
P09158	Polyamine aminopropyltransferase OS=Escherichia coli (strain K12) OX=83333 GN=speE PE=1 SV=2	1.26038e+08	170598030	125664941	98048472	9.09349e+07	147705178	High	High	High	High	High	High	20	5	16	5	288	32.3	5.66	0		0.008		0.005		0.006		0		0.005		9.26		0		0		1.63		4.61		2.54		4		1		1
P39172	High-affinity zinc uptake system protein ZnuA OS=Escherichia coli (strain K12) OX=83333 GN=znuA PE=1 SV=4	1.66516e+06	1.64334e+06	448933	2.75796e+06	2.51346e+06	102092	Peak Found	Peak Found	Peak Found	Peak Found	High	Peak Found	2	1	1	1	310	33.8	5.99			0.008												0												1
P69801	PTS system mannose-specific EIIC component OS=Escherichia coli (strain K12) OX=83333 GN=manY PE=1 SV=1	12343290	5.75691e+06	6.38048e+06	5.97703e+06	10323124	14879789	High	Peak Found	Peak Found	Peak Found	Peak Found	High	7	1	3	1	266	27.6	5.15	0.002										0		2.04										4.21		1
P0ADZ4	30S ribosomal protein S15 OS=Escherichia coli (strain K12) OX=83333 GN=rpsO PE=1 SV=2	2.26052e+06	3493494	3406668		1.12814e+06	3.0491e+06	High	High	High	High	Peak Found	High	15	2	21	1	89	10.3	10.4	0				0.005		0		0		0		12.5				0		5.23		3.43		8.64		2				1
P30745	GTP 3',8-cyclase OS=Escherichia coli (strain K12) OX=83333 GN=moaA PE=1 SV=1	1.05604e+07	4.29334e+06	6.92983e+06	5.18261e+06	2.62967e+06	10449394	High	Peak Found	High	High	High	High	14	4	13	4	329	37.3	7.99	0		0.005		0		0				0		7.12		1.72		3.89		7.4				8.41		3		1		2
P0A7V8	30S ribosomal protein S4 OS=Escherichia coli (strain K12) OX=83333 GN=rpsD PE=1 SV=2	3.85175e+09	6.45155e+09	7.53784e+09	5.05092e+09	5.69612e+09	2.54626e+10	High	High	High	High	High	High	58	20	380	20	206	23.5	10.05	0		0		0		0		0		0		161		88.6		145.03		98.49		87.52		188.26		18		13		13
P60723	50S ribosomal protein L4 OS=Escherichia coli (strain K12) OX=83333 GN=rplD PE=1 SV=1	1.45373e+09	1.06949e+09	1.43933e+09	1.18011e+09	1.0584e+09	3.69873e+09	High	High	High	High	High	High	68	16	107	16	201	22.1	9.73	0		0		0		0		0		0		42.54		15.38		15.92		34.43		28.86		34.69		14		7		7
P0ABD8	Biotin carboxyl carrier protein of acetyl-CoA carboxylase OS=Escherichia coli (strain K12) OX=83333 GN=accB PE=1 SV=1	2.13135e+06	3.37645e+06	2.64861e+06	2816817	4210771	4.62633e+06	Peak Found	Peak Found	Peak Found	Peak Found	Peak Found	High	6	1	1	1	156	16.7	4.65	0.007												0												1
P07862	D-alanine--D-alanine ligase B OS=Escherichia coli (strain K12) OX=83333 GN=ddlB PE=1 SV=3	2.41748e+07	3.50638e+07	2.34025e+07	2.48728e+07	2.57048e+07	3.44185e+07	High	High	High	High	High	High	17	5	16	5	306	32.8	4.84	0		0		0		0		0		0.003		4.67		2.28		4.26		7.22		6.05		1.61		4		1		2
Q46927	tRNA threonylcarbamoyladenosine dehydratase OS=Escherichia coli (strain K12) OX=83333 GN=tcdA PE=1 SV=1	1.36065e+07	11611960	1.2468e+07	1.18728e+07	6.8682e+06	17084246	Peak Found	Peak Found	Peak Found	Peak Found	High	High	7	2	3	2	268	28.5	8.51	0.007		0.008										0		0										2		1
P21338	Ribonuclease I OS=Escherichia coli (strain K12) OX=83333 GN=rna PE=1 SV=1	2.20433e+07	1.16147e+07	1.25849e+07	3.39158e+07	8.50543e+06	1.65968e+07	High	High	High	High	Peak Found	High	22	5	11	5	268	29.6	8.57	0				0		0.005		0		0.005		7.54				4.23		0		2.65		2.5		3				2
P0AAI3	ATP-dependent zinc metalloprotease FtsH OS=Escherichia coli (strain K12) OX=83333 GN=ftsH PE=1 SV=1	3.84416e+07	2.189e+07	3.13841e+07	27383687	1.24782e+07	5.44762e+07	High	Peak Found	High	High	High	High	13	7	13	7	644	70.7	6.24	0		0		0		0.006				0.003		4.35		1.96		1.82		0				1.72		3		1		3
P0AFP6	GTP cyclohydrolase 1 type 2 homolog OS=Escherichia coli (strain K12) OX=83333 GN=ybgI PE=1 SV=1		220789	197873		869764	2.02066e+06	Not Found	Peak Found	Peak Found	Not Found	Peak Found	High	7	1	1	1	247	26.9	5.19	0.007												0												1
P22634	Glutamate racemase OS=Escherichia coli (strain K12) OX=83333 GN=murI PE=1 SV=2	7.35886e+07	54508623	5.14885e+07	52324302	2.8672e+07	5.98802e+07	High	High	High	High	Peak Found	High	21	6	16	6	285	31	5.36	0				0		0.003		0		0.003		3.98				2.1		3.77		3.58		1.65		3				3
P0A6W3	Phospho-N-acetylmuramoyl-pentapeptide-transferase OS=Escherichia coli (strain K12) OX=83333 GN=mraY PE=1 SV=1	37359080	22193048	28629264	21414612	9103672	69301080	High	Peak Found	Peak Found	Peak Found	Peak Found	High	2	1	3	1	360	39.8	9.63	0.007										0.004		0										1.78		1
P0AA10	50S ribosomal protein L13 OS=Escherichia coli (strain K12) OX=83333 GN=rplM PE=1 SV=1	7.82337e+07	4.93492e+07	9.13642e+07	6.18697e+07	3.03476e+07	4.58695e+07	High	High	High	High	High	High	32	5	19	5	142	16	9.91	0.002		0.005		0		0.003		0.004		0		3.56		1.74		5.43		3.31		0		12.64		2		2		3
P0ABB8	Magnesium-transporting ATPase, P-type 1 OS=Escherichia coli (strain K12) OX=83333 GN=mgtA PE=1 SV=1	2.0297e+06	1.36209e+06	2.06952e+06	1239026	288627	2775074	Peak Found	High	Peak Found	Peak Found	Peak Found	High	1	1	2	1	898	99.4	5.96	0.008								0.004				1.63								1.63				1
P0AG55	50S ribosomal protein L6 OS=Escherichia coli (strain K12) OX=83333 GN=rplF PE=1 SV=2	3.71295e+07	2.49356e+07	2.82037e+07	4.86346e+07	2.54205e+07	3.70613e+07	High	High	High	High	High	High	37	6	19	6	177	18.9	9.7	0		0		0		0		0		0		8.96		3.63		6.07		4.85		3.49		6.83		4		3		3
P02925	Ribose import binding protein RbsB OS=Escherichia coli (strain K12) OX=83333 GN=rbsB PE=1 SV=1	1.34636e+08	1.44857e+08	1.26609e+08	9.30882e+07	1.03482e+08	1.38301e+08	High	High	High	High	High	High	54	14	68	14	296	30.9	7.47	0		0		0		0		0		0		20.39		15.1		9.6		17.9		19.88		13.75		11		5		5
P24207	Phenylalanine-specific permease OS=Escherichia coli (strain K12) OX=83333 GN=pheP PE=1 SV=1	2.44438e+07	1.10417e+07	1.56682e+07	1.86442e+07	9.2101e+06	41939344	High	High	High	High	High	High	7	3	14	3	458	50.6	9.47	0		0		0		0.003		0		0		9.63		4.24		11.47		2.93		2.05		7.05		3		2		2
P60560	GMP reductase OS=Escherichia coli (strain K12) OX=83333 GN=guaC PE=1 SV=1	4.84468e+07	32598899	3.85306e+07	4.39917e+07	3.41108e+07	38230313	High	High	High	High	High	High	16	6	23	6	347	37.4	6.54	0		0		0		0		0.004		0		8.37		2.01		5.91		4.14		0		5.61		5		2		3
P0AC13	Dihydropteroate synthase OS=Escherichia coli (strain K12) OX=83333 GN=folP PE=1 SV=1	9427174	1.49705e+07	7.03665e+06	6.05546e+06	1.35215e+07	6017357	Peak Found	High	Peak Found	Peak Found	High	Peak Found	7	2	3	2	282	30.6	6.02			0.009						0						1.63						3.77						1
P06721	Cystathionine beta-lyase MetC OS=Escherichia coli (strain K12) OX=83333 GN=metC PE=1 SV=1	868052	1.20672e+06	804805	310118	915732	739417	High	Peak Found	Peak Found	Peak Found	Peak Found	Peak Found	3	1	1	1	395	43.2	6.47											0.004												1.77
P76418	Uncharacterized protein YegU OS=Escherichia coli (strain K12) OX=83333 GN=yegU PE=3 SV=1	1.9957e+08	1.40767e+08	1.47896e+08	1.76268e+08	1.31067e+08	1.51823e+08	High	High	High	High	High	High	32	11	29	11	334	35.6	5.33	0		0		0.004		0		0		0		7.88		4.07		1.68		7		4		5.23		5		3		2
P0A953	3-oxoacyl-[acyl-carrier-protein] synthase 1 OS=Escherichia coli (strain K12) OX=83333 GN=fabB PE=1 SV=1	9.03835e+07	6.79145e+07	8.49243e+07	7.94492e+07	2.40881e+07	9.60214e+07	High	High	High	High	Peak Found	High	23	8	18	8	406	42.6	5.54	0				0.004		0.002		0		0		8.95				1.75		1.81		3.6		5.28		7				2
P0AC23	Formate channel FocA OS=Escherichia coli (strain K12) OX=83333 GN=focA PE=1 SV=1	5.95906e+06			2227032	1.49399e+06		High	Not Found	Not Found	High	Peak Found	Not Found	3	1	2	1	285	31	6.93					0						0.004						1.97						1.93						1
P13035	Aerobic glycerol-3-phosphate dehydrogenase OS=Escherichia coli (strain K12) OX=83333 GN=glpD PE=1 SV=3	2.60684e+06	2.18848e+06	1.36931e+06	590593	748428	1.18506e+06	High	Peak Found	Peak Found	High	Peak Found	Peak Found	4	2	2	2	501	56.7	7.44					0.005						0.003						0						0						1
P07012	Peptide chain release factor RF2 OS=Escherichia coli (strain K12) OX=83333 GN=prfB PE=1 SV=3	612429888	583037504	603612032	568414656	431597792	549809856	Peak Found	Peak Found	Peak Found	Peak Found	High	Peak Found	2	1	1	1	365	41.2	4.75			0.008												0												1
P0AEN1	NAD(P)H-flavin reductase OS=Escherichia coli (strain K12) OX=83333 GN=fre PE=1 SV=2	1.31371e+07	40443954	1.59624e+07	1.83764e+07	41951317	52058483	High	High	High	High	High	High	14	3	13	3	233	26.2	5.49	0		0		0		0.002		0		0.004		5.22		3.84		2.12		1.83		2.3		2.15		3		3		1
P39407	Uncharacterized protein YjjU OS=Escherichia coli (strain K12) OX=83333 GN=yjjU PE=3 SV=1	2.91016e+06	1.44075e+06	2.22032e+06	2465162	1067645	3.13738e+06	Peak Found	Peak Found	High	Peak Found	Peak Found	High	3	1	2	1	357	39.8	8.48	0.002						0.004						1.73						1.71						1
P76182	Ion-translocating oxidoreductase complex subunit D OS=Escherichia coli (strain K12) OX=83333 GN=rsxD PE=1 SV=1	14845084	13532916	14867057	1.64611e+07	9.01396e+06	2.03304e+07	High	High	High	High	High	High	5	2	10	2	352	38.1	9.77	0		0		0		0		0.004		0.004		4.25		2.03		2.72		4.64		1.63		2.34		2		1		2
P0AB28	Large ribosomal RNA subunit accumulation protein YceD OS=Escherichia coli (strain K12) OX=83333 GN=yceD PE=2 SV=1	5.08142e+07	58022767	3.90193e+07	3.34581e+07	57863855	70958274	High	High	High	High	High	High	25	6	21	6	173	19.3	4.55	0		0		0		0.002		0		0		6.7		4.45		3.57		1.88		8.31		8.69		3		2		2
P0ACB2	Delta-aminolevulinic acid dehydratase OS=Escherichia coli (strain K12) OX=83333 GN=hemB PE=1 SV=2	2.83872e+08	2.42349e+08	2.0812e+08	1.5827e+08	2.18055e+08	1.91022e+08	High	High	High	High	High	High	38	9	48	9	324	35.6	5.39	0		0		0		0		0		0		13.58		5.62		5.72		14.42		15.34		25.21		6		3		4
P0A8T7	DNA-directed RNA polymerase subunit beta' OS=Escherichia coli (strain K12) OX=83333 GN=rpoC PE=1 SV=1	5.72911e+08	3.17162e+08	3.56928e+08	3.36392e+08	2.01112e+08	582753153	High	High	High	High	High	High	17	23	78	23	1407	155.1	7.08	0		0		0		0		0		0		21.68		7.01		10.27		18.62		15.04		35.64		16		5		5
P0A6N4	Elongation factor P OS=Escherichia coli (strain K12) OX=83333 GN=efp PE=1 SV=2	6.95428e+06	1.64893e+07	8344229	1.19939e+07	2.95927e+07	3.82044e+07	High	High	Peak Found	High	High	High	14	3	10	3	188	20.6	5.02	0.002		0		0.006				0		0.003		3.61		2.19		1.63				3.27		0		3		1		1
P31475	Uncharacterized HTH-type transcriptional regulator YieP OS=Escherichia coli (strain K12) OX=83333 GN=yieP PE=4 SV=3	766859	1287856	1.80942e+06	1.33931e+06	2.7633e+06	8.12156e+06	Peak Found	Peak Found	Peak Found	Peak Found	Peak Found	High	5	1	1	1	230	26.1	6.15	0.002												2.04												1
P63177	23S rRNA (guanosine-2'-O-)-methyltransferase RlmB OS=Escherichia coli (strain K12) OX=83333 GN=rlmB PE=1 SV=1	697390	1.92587e+06	660466	1.76553e+06	5.02466e+06	2.78372e+07	Peak Found	High	Peak Found	Peak Found	Peak Found	High	26	6	8	6	243	26.5	6.64	0								0.004				8.81								1.66				6
P67660	Probable HTH-type transcriptional regulator YhaJ OS=Escherichia coli (strain K12) OX=83333 GN=yhaJ PE=3 SV=1	5.12134e+07	3.92699e+07	38795064	3.82399e+07	3.06496e+07	6.92272e+07	High	High	High	High	High	High	20	6	25	6	298	33.2	6.44	0		0.009		0		0		0		0		8.52		0		1.96		4.31		4.19		9.74		6		2		1
P17443	UDP-N-acetylglucosamine--N-acetylmuramyl-(pentapeptide) pyrophosphoryl-undecaprenol N-acetylglucosamine transferase OS=Escherichia coli (strain K12) OX=83333 GN=murG PE=1 SV=3	2.66088e+08	1.67908e+08	177266154	173428267	1.07885e+08	2.70149e+08	High	High	High	High	High	High	37	11	56	11	355	37.8	9.73	0		0		0		0		0		0		19.78		11.65		11.74		11.83		5.66		24.35		10		6		3
P0AE24	Arabinose-proton symporter OS=Escherichia coli (strain K12) OX=83333 GN=araE PE=1 SV=1	7.07013e+07	3.16502e+07	3.0645e+07	1.34929e+07	4.14585e+06	5.03052e+07	High	High	High	Peak Found	Peak Found	High	9	5	17	5	472	51.7	9.35	0						0		0		0		8.44						4.14		4.97		6.74		3
P0A9D8	2,3,4,5-tetrahydropyridine-2,6-dicarboxylate N-succinyltransferase OS=Escherichia coli (strain K12) OX=83333 GN=dapD PE=1 SV=1	9.20131e+07	1.01549e+08	6.41496e+07	1.25076e+08	1.50238e+08	9.85999e+07	High	High	High	High	High	High	34	9	34	9	274	29.9	5.74	0		0		0		0		0		0		13.83		10.89		7.59		8		3.1		5.43		6		5		6
P69428	Sec-independent protein translocase protein TatA OS=Escherichia coli (strain K12) OX=83333 GN=tatA PE=1 SV=1	9.06572e+06	6.45278e+06	6.78232e+06	5.2627e+06	3.97895e+06	8.42025e+06	High	Peak Found	High	High	Peak Found	High	38	2	5	2	89	9.7	6.09	0.007				0.005		0.005				0		0				0		0				4.92		1				1
P26646	Probable acrylyl-CoA reductase AcuI OS=Escherichia coli (strain K12) OX=83333 GN=acuI PE=1 SV=1	6.35187e+06	5.74451e+06	8.05333e+06	6.63459e+06	5.63732e+06	7.11992e+06	Peak Found	Peak Found	High	Peak Found	High	High	8	2	3	2	324	34.7	5.91	0.007		0.008				0.002						0		0				1.83						1		1
P77562	Uncharacterized protein YaiW OS=Escherichia coli (strain K12) OX=83333 GN=yaiW PE=4 SV=1	4.06095e+07	2.34425e+07	2.69823e+07	2.74232e+07	1.63082e+07	4.47052e+07	High	High	High	High	High	High	15	5	13	5	364	40.4	9.57	0		0.008		0.004		0.006		0		0.005		6.55		0		1.71		1.61		4.6		3.23		3		1		2
P0AES6	DNA gyrase subunit B OS=Escherichia coli (strain K12) OX=83333 GN=gyrB PE=1 SV=2	4.23112e+07	2.58538e+07	2.66342e+07	3.35704e+07	16099812	33830307	High	High	High	High	High	High	9	6	18	6	804	89.9	6.06	0		0		0		0		0.003		0		5.91		1.93		5.93		8.5		0		10.93		3		1		3
P23871	Ferrochelatase OS=Escherichia coli (strain K12) OX=83333 GN=hemH PE=1 SV=3	1.11728e+07	4.71769e+06	5.2711e+06	9515427	5.7123e+06	1.57293e+07	High	High	Peak Found	High	High	High	18	4	10	4	320	35.9	6.65	0		0.008		0.006				0.003		0		9.39		0		1.63				0		6.68		3		1		1
P0A9Q9	Aspartate-semialdehyde dehydrogenase OS=Escherichia coli (strain K12) OX=83333 GN=asd PE=1 SV=1	6.98451e+07	9.22986e+07	48977657	5.44193e+07	6.31911e+07	6.30697e+07	High	High	High	High	High	High	14	5	29	5	367	40	5.58	0.002		0		0		0		0		0		1.86		4.76		2.16		8.14		8.43		10.11		2		3		4
P0AET8	7alpha-hydroxysteroid dehydrogenase OS=Escherichia coli (strain K12) OX=83333 GN=hdhA PE=1 SV=1		4.08663e+06	3388575	1.61837e+06	8.25362e+06	11906694	Not Found	Peak Found	Peak Found	Peak Found	High	High	4	1	2	1	255	26.8	5.4	0.002		0.008										2.11		0										1		1
P04846	Lipoprotein 28 OS=Escherichia coli (strain K12) OX=83333 GN=nlpA PE=1 SV=1	1.67394e+08	1.11053e+08	1.35388e+08	1.26005e+08	6.65411e+07	3.48258e+08	High	High	High	High	High	High	40	10	37	10	272	29.4	6.16	0		0		0		0		0		0		23.78		5.26		10.17		8.38		3.33		11.39		8		2		6
P0A830	Aerobic C4-dicarboxylate transport protein OS=Escherichia coli (strain K12) OX=83333 GN=dctA PE=1 SV=1	19640944	11936919	18226954	12645091	20756892	1.51243e+07	High	Peak Found	High	High	Peak Found	High	6	2	5	2	428	45.4	8.75	0				0.004		0.002				0.004		4.06				1.68		1.94				1.91		2				1
P27298	Oligopeptidase A OS=Escherichia coli (strain K12) OX=83333 GN=prlC PE=3 SV=3	3.17335e+06	3090553	2.40568e+06	2.48682e+06		812106	High	High	Peak Found	Peak Found	High	Peak Found	1	1	3	1	680	77.1	5.26			0.008						0.004		0.003				0						1.61		0				1
P38097	Probable diguanylate cyclase DgcE OS=Escherichia coli (strain K12) OX=83333 GN=dgcE PE=2 SV=2	13752953	4.7068e+06		3.14206e+06		22349594	Peak Found	Peak Found	Not Found	Peak Found	Not Found	High	1	1	1	1	1105	123.8	6.25	0.007												0												1
P37128	GDP-mannose pyrophosphatase OS=Escherichia coli (strain K12) OX=83333 GN=nudK PE=1 SV=2	1.28201e+06	2.05852e+06	2.29681e+06	1.40748e+06	1.83313e+06	4.51254e+06	Peak Found	High	Peak Found	Peak Found	Peak Found	High	8	2	4	2	191	21.7	4.94	0.002								0.002				1.84								1.87				2
P06971	Ferrichrome outer membrane transporter/phage receptor OS=Escherichia coli (strain K12) OX=83333 GN=fhuA PE=1 SV=2	19557092	17317930	11623113	12725974	11653592	2.36065e+07	High	Peak Found	Peak Found	Peak Found	Peak Found	High	3	2	3	2	747	82.1	5.69	0.002										0.004		1.75										1.96		2
P0AB67	NAD(P) transhydrogenase subunit beta OS=Escherichia coli (strain K12) OX=83333 GN=pntB PE=1 SV=1	3.50128e+07	1.78867e+07	3.3981e+07	2.33847e+07	8.75775e+06	5.84952e+07	High	High	High	Peak Found	Peak Found	High	12	5	13	5	462	48.7	6.14	0.002						0.003		0		0		3.56						3.51		3.38		4.02		2
P0A8F0	Uracil phosphoribosyltransferase OS=Escherichia coli (strain K12) OX=83333 GN=upp PE=1 SV=1	4672422	10850418	3.64283e+06	8.00241e+06	12416357	4.82094e+06	Peak Found	Peak Found	High	Peak Found	High	Peak Found	4	1	2	1	208	22.5	5.47			0.008				0.002								0				1.92								1
P0ACP5	HTH-type transcriptional regulator GntR OS=Escherichia coli (strain K12) OX=83333 GN=gntR PE=1 SV=1	9.55085e+06	7.08745e+06	5.94176e+06	5.94274e+06	3966038	6217931	High	Peak Found	Peak Found	Peak Found	Peak Found	High	6	2	2	2	331	36.4	6.89	0.007										0.003		0										1.67		1
P04693	Aromatic-amino-acid aminotransferase OS=Escherichia coli (strain K12) OX=83333 GN=tyrB PE=1 SV=1	9.06656e+07	6.75199e+07	6.49527e+07	6.05793e+07	5.00577e+07	7.19696e+07	High	High	High	High	High	High	28	9	36	9	397	43.5	5.48	0		0		0		0		0		0		12.91		5.93		7.67		5.46		3.48		10.09		6		2		4
P25535	2-octaprenylphenol hydroxylase OS=Escherichia coli (strain K12) OX=83333 GN=ubiI PE=1 SV=2	2.43412e+06	1.51727e+06	2194580	1.99031e+06	1105052	1.35298e+06	High	Peak Found	High	High	Peak Found	Peak Found	3	1	3	1	400	44.2	7.27					0		0.003				0.003						2.06		2.46				0						1
P77171	Uncharacterized HTH-type transcriptional regulator YdcI OS=Escherichia coli (strain K12) OX=83333 GN=ydcI PE=3 SV=2	8.68108e+06	4.00734e+06	4.62563e+06	5531170	4706501	6.14839e+06	High	Peak Found	Peak Found	Peak Found	High	High	12	3	4	3	307	33.4	7.97	0.002		0.003								0		1.76		1.82								5.21		1		1
P02931	Outer membrane porin F OS=Escherichia coli (strain K12) OX=83333 GN=ompF PE=1 SV=1	3.49099e+09	2.07625e+09	3.09012e+09	3.30866e+09	1.82963e+09	5.17479e+09	High	High	High	High	High	High	33	16	170	14	362	39.3	4.96	0		0		0		0		0		0		61.52		25.83		57.04		54.09		44.58		66.54		15		10		14
P0A903	Outer membrane protein assembly factor BamC OS=Escherichia coli (strain K12) OX=83333 GN=bamC PE=1 SV=1	1.92089e+09	1.19024e+09	1.44695e+09	1.35673e+09	8.06521e+08	2.42858e+09	High	High	High	High	High	High	61	19	190	19	344	36.8	5.57	0		0		0		0		0		0		76.27		41.03		67.27		58.12		46.48		97.19		15		12		15
P0AFB5	Sensory histidine kinase/phosphatase NtrB OS=Escherichia coli (strain K12) OX=83333 GN=glnL PE=1 SV=1	2.28874e+07	1.39224e+07	1.47076e+07	1.4939e+07	8969608	1.92224e+07	High	High	Peak Found	High	High	High	19	5	10	5	349	38.5	5.66	0		0.008		0.005				0.003		0		3.9		0		0				0		7.66		3		1		1
P51025	S-formylglutathione hydrolase FrmB OS=Escherichia coli (strain K12) OX=83333 GN=frmB PE=1 SV=2	46380516	40624902	2.87778e+07	36990465	3.23632e+07	48652564	High	High	High	High	Peak Found	High	11	3	15	3	277	31.4	6.25	0				0		0.005		0		0		5.08				7.86		0		3.42		4.66		2				3
P0AF90	Regulator of ribonuclease activity B OS=Escherichia coli (strain K12) OX=83333 GN=rraB PE=1 SV=1	309960568	201683516	181919156	165603016	125886106	266943320	High	High	High	High	High	High	16	2	16	2	138	15.6	3.8	0		0.007		0		0		0		0.005		3.92		1.68		3.83		5.58		3.9		3.51		2		2		1
P31663	Pantothenate synthetase OS=Escherichia coli (strain K12) OX=83333 GN=panC PE=1 SV=1	3.00153e+07	5.36298e+07	4.96807e+07	3.43551e+07	3.34429e+07	47221809	High	High	High	High	High	High	27	9	24	9	283	31.6	6.28	0		0		0		0		0		0.002		4.62		2.03		1.95		10.3		10.8		3.7		4		2		1
P0A7A7	Glycerol-3-phosphate acyltransferase OS=Escherichia coli (strain K12) OX=83333 GN=plsB PE=1 SV=2	3.41734e+06	2.27174e+06	3.08829e+06	2828168	1.67685e+06	5835651	High	Peak Found	Peak Found	Peak Found	Peak Found	High	2	2	3	2	807	91.3	8.38	0.002										0.004		1.89										1.86		2
P75782	Ribosomal RNA large subunit methyltransferase F OS=Escherichia coli (strain K12) OX=83333 GN=rlmF PE=1 SV=2	5.68934e+06	2.63875e+06	3.16224e+06	7.39641e+06	2.38685e+06	3.5082e+06	High	Peak Found	Peak Found	High	High	High	11	2	4	2	308	34.2	9.19	0.007		0.01		0.004						0.003		0		1.67		1.78						1.64		1		1		1
P36879	Uncharacterized ABC transporter ATP-binding protein YadG OS=Escherichia coli (strain K12) OX=83333 GN=yadG PE=1 SV=1	1.00848e+08	50616324	6.47912e+07	7.58873e+07	3.44699e+07	91403081	High	High	High	High	High	High	14	5	19	5	308	34.6	8.44	0		0		0		0		0		0		10.37		4.47		4.17		4.25		2.21		6.15		5		2		2
P0AA41	tRNA pseudouridine synthase C OS=Escherichia coli (strain K12) OX=83333 GN=truC PE=1 SV=1							Not Found	Not Found	Not Found	High	Not Found	Not Found	5	1	1	1	260	29.6	7.09					0.005												0												1
P0A8J8	ATP-dependent RNA helicase RhlB OS=Escherichia coli (strain K12) OX=83333 GN=rhlB PE=1 SV=2	1150684	580549	779093	1.09667e+06	474721	543858	Peak Found	Peak Found	Peak Found	High	Peak Found	Peak Found	3	1	1	1	421	47.1	7.68					0.005												0												1
P0A749	UDP-N-acetylglucosamine 1-carboxyvinyltransferase OS=Escherichia coli (strain K12) OX=83333 GN=murA PE=1 SV=1	7.68649e+06	7.82965e+06	5656049	10249121	3.90591e+06	5188594	Peak Found	Peak Found	High	High	Peak Found	Peak Found	6	2	3	2	419	44.8	6.16					0.006		0.005										0		0										2
P0AEB5	Low conductance mechanosensitive channel YnaI OS=Escherichia coli (strain K12) OX=83333 GN=ynaI PE=1 SV=1	3.03662e+07	2.03661e+07	2.70362e+07	1.59991e+07	7.71128e+06	3.90029e+07	Peak Found	High	Peak Found	Peak Found	Peak Found	High	10	4	4	4	343	38.7	9.31	0								0.004				5.84								1.62				3
P0A7J7	50S ribosomal protein L11 OS=Escherichia coli (strain K12) OX=83333 GN=rplK PE=1 SV=2	1.379e+06	1.44205e+06	1.18825e+06	2.45089e+06	1.05606e+06	2.50631e+06	Peak Found	Peak Found	Peak Found	High	Peak Found	Peak Found	7	1	1	1	142	14.9	9.63					0.006												1.62												1
P0AEE8	DNA adenine methylase OS=Escherichia coli (strain K12) OX=83333 GN=dam PE=1 SV=1	3.0284e+07	1.52655e+07	2.14408e+07	2.00009e+07	7.86412e+06	3.4259e+07	High	High	High	High	High	High	16	5	13	5	278	32.1	8.6	0		0.008		0		0.004		0.004		0.004		5.38		0		1.82		1.8		0		2.18		3		1		2
P77285	Ion-translocating oxidoreductase complex subunit G OS=Escherichia coli (strain K12) OX=83333 GN=rsxG PE=1 SV=1	1.6068e+06	1.84316e+06	3.24338e+06	1.78178e+06	3.21375e+06	19408329	High	Peak Found	High	High	Peak Found	High	11	2	8	2	206	21.9	7.11	0				0.004		0.002				0.003		6.61				1.67		1.93				0		2				1
P00350	6-phosphogluconate dehydrogenase, decarboxylating OS=Escherichia coli (strain K12) OX=83333 GN=gnd PE=1 SV=2	1.04371e+07	15862051	8.65954e+06	1.15798e+07	6.71899e+06	1.49212e+07	High	High	High	High	Peak Found	High	15	6	11	6	468	51.4	5.15	0.002				0.004		0.005		0		0.004		2.09				1.78		0		3.87		2.19		3				1
P0AFJ7	Low-affinity inorganic phosphate transporter PitA OS=Escherichia coli (strain K12) OX=83333 GN=pitA PE=1 SV=1	82325022	3.67379e+07	7.0822e+07	5.18564e+07	1.90747e+07	4.71652e+07	High	High	High	High	High	High	6	4	19	4	499	53.4	9.51	0		0.005		0		0		0		0		7.07		1.73		6.33		7.95		3.73		6.98		4		1		3
P0A6H5	ATP-dependent protease ATPase subunit HslU OS=Escherichia coli (strain K12) OX=83333 GN=hslU PE=1 SV=1	5.24701e+07	1.08981e+07	1.85569e+07	2.85233e+07	9.17261e+06	74205700	High	High	Peak Found	Peak Found	Peak Found	High	21	7	12	7	443	49.6	5.35	0								0.004		0.004		10.26								0		1.83		7
P0A9X1	Zinc import ATP-binding protein ZnuC OS=Escherichia coli (strain K12) OX=83333 GN=znuC PE=1 SV=1	5.01961e+06	1536464	2.45078e+06	2.82713e+06	991607	11270371	Peak Found	Peak Found	Peak Found	Peak Found	Peak Found	High	11	2	3	2	251	27.9	9.33	0.002												2.36												2
P0A917	Outer membrane protein X OS=Escherichia coli (strain K12) OX=83333 GN=ompX PE=1 SV=1	9.8206e+06	1.03979e+07	1.26266e+07	1.02335e+07	10061457	1.15758e+07	High	Peak Found	High	High	High	High	19	3	11	3	171	18.6	7.17	0		0.009		0.004		0				0		4.52		0		1.73		4.7				4.11		2		1		2
P0AEI1	tRNA-2-methylthio-N(6)-dimethylallyladenosine synthase OS=Escherichia coli (strain K12) OX=83333 GN=miaB PE=1 SV=1	750742	661058	1016835	1.62432e+06	405641	1374323	Peak Found	Peak Found	High	Peak Found	Peak Found	Peak Found	2	1	1	1	474	53.6	5.34							0.005												0
P31979	NADH-quinone oxidoreductase subunit F OS=Escherichia coli (strain K12) OX=83333 GN=nuoF PE=1 SV=3	1.99631e+06	1.44752e+06	1825481	2265547	220692	1.90507e+06	High	Peak Found	Peak Found	Peak Found	Peak Found	Peak Found	3	1	1	1	445	49.3	6.86											0.004												2.04
P0A7E1	Dihydroorotate dehydrogenase (quinone) OS=Escherichia coli (strain K12) OX=83333 GN=pyrD PE=1 SV=1	2.8812e+08	1.93151e+08	2.46791e+08	1.73806e+08	1.06543e+08	353708325	High	High	High	High	High	High	32	10	41	10	336	36.8	7.81	0		0		0		0		0		0		27.3		5.57		7.32		7.95		6		13.69		7		2		5
P0A7X3	30S ribosomal protein S9 OS=Escherichia coli (strain K12) OX=83333 GN=rpsI PE=1 SV=2	58843931	52930751	49389728	4.53803e+07	28471095	4.21297e+07	High	High	High	High	High	High	28	4	12	4	130	14.8	10.95	0.002		0		0		0		0		0		2		2.11		4.31		4		4.31		4.06		2		1		2
P37759	dTDP-glucose 4,6-dehydratase 1 OS=Escherichia coli (strain K12) OX=83333 GN=rfbB PE=3 SV=2	1950767	1.81419e+06	1.42593e+06	1.61913e+06	1.28928e+06	1369822	Peak Found	Peak Found	High	Peak Found	Peak Found	Peak Found	3	1	1	1	361	40.5	5.77							0.004												1.64
P0A858	Triosephosphate isomerase OS=Escherichia coli (strain K12) OX=83333 GN=tpiA PE=1 SV=1	2.51775e+07	8.20368e+07	4.43284e+07	3.50033e+07	8.91995e+07	7.11249e+07	Peak Found	High	High	High	High	High	30	7	14	7	255	27	5.96	0		0.009		0.005		0.004		0				9.79		0		0		1.66		5				4		1		1
P69786	PTS system glucose-specific EIICB component OS=Escherichia coli (strain K12) OX=83333 GN=ptsG PE=1 SV=1	1.28875e+08	7.35628e+07	1.13915e+08	121515241	4.57466e+07	1.09758e+08	High	High	High	High	High	High	20	8	44	8	477	50.6	8.65	0		0		0		0		0		0		13.85		3.37		15.78		13.01		4.27		17.44		6		2		4
P0AAB6	UTP--glucose-1-phosphate uridylyltransferase OS=Escherichia coli (strain K12) OX=83333 GN=galF PE=1 SV=1	1.07122e+07	2.87603e+06	1.92638e+06	4.98192e+06	3.44752e+06	8.47834e+06	High	Peak Found	Peak Found	High	Peak Found	Peak Found	17	3	3	3	297	32.8	6					0.006						0.003						1.62						0						1
P0ACR4	Uncharacterized HTH-type transcriptional regulator YeiE OS=Escherichia coli (strain K12) OX=83333 GN=yeiE PE=3 SV=1							Not Found	High	Not Found	Not Found	High	Not Found	4	1	2	1	293	32.7	6.54			0.009						0.004						0						1.69						1
P0ABU0	1,4-dihydroxy-2-naphthoyl-CoA synthase OS=Escherichia coli (strain K12) OX=83333 GN=menB PE=1 SV=1	99158006	6.42107e+07	7.74361e+07	4.95463e+07	5.28873e+07	1.46203e+08	High	High	High	High	High	High	15	4	17	4	285	31.6	6.42	0		0		0		0.003		0		0		7.22		4.08		1.86		3.81		3.85		6.1		3		2		1
P77610	L-asparagine permease OS=Escherichia coli (strain K12) OX=83333 GN=ansP PE=3 SV=2	2.06088e+07	1.27309e+07	15411923	22699197	1.17075e+07	1.73429e+07	High	High	High	High	High	High	4	2	7	2	499	54.2	8.73	0.002		0.005		0		0.002		0		0.004		1.95		1.75		2.06		2.12		3.71		2.39		1		1		1
P0A8V6	Fatty acid metabolism regulator protein OS=Escherichia coli (strain K12) OX=83333 GN=fadR PE=1 SV=2	3.15905e+06	4.65449e+06	3.91455e+06	4.09386e+06	4.18751e+06	8237591	Peak Found	High	High	Peak Found	Peak Found	High	8	2	4	2	239	27	7.02	0						0.005		0.004				3.79						0		0				2
P08506	D-alanyl-D-alanine carboxypeptidase DacC OS=Escherichia coli (strain K12) OX=83333 GN=dacC PE=1 SV=2	8.8604e+07	9.28471e+07	9.98785e+07	7.03877e+07	7.64283e+07	192037880	High	High	High	High	Peak Found	High	17	5	12	5	400	43.6	8.03	0.007				0.005		0.003		0		0		0				0		3.34		3.34		5.12		1				1
P0A8T1	Ribosomal protein L11 methyltransferase OS=Escherichia coli (strain K12) OX=83333 GN=prmA PE=1 SV=1	53681956	33458371	44233150	2.37344e+07	23307873	63743559	High	High	High	High	High	High	8	2	9	2	293	31.9	4.48	0.002		0		0.006		0.003		0.004		0.003		3.66		1.98		1.64		3.81		0		1.64		2		1		1
P68699	ATP synthase subunit c OS=Escherichia coli (strain K12) OX=83333 GN=atpE PE=1 SV=1	153260032	63933924	102717368	91060888	27220784	106521312	High	High	High	High	Peak Found	High	9	1	6	1	79	8.3	4.61	0.002				0		0.002		0.002		0.004		1.8				1.9		1.81		2.01		1.81		1				1
P76015	PEP-dependent dihydroxyacetone kinase, dihydroxyacetone-binding subunit DhaK OS=Escherichia coli (strain K12) OX=83333 GN=dhaK PE=1 SV=2	1.04095e+07	7.81621e+06	1.29948e+07	5.77341e+06	4.0662e+06	9.13132e+06	Peak Found	High	Peak Found	High	Peak Found	High	6	2	3	2	356	38.2	4.98	0.003				0.005				0.002				1.71				0				1.78				1				1
P0AEE3	Serine endoprotease DegS OS=Escherichia coli (strain K12) OX=83333 GN=degS PE=1 SV=1	1.58779e+08	79855863	118866939	111548810	4.71595e+07	162545361	High	High	High	High	High	High	16	6	23	6	355	37.6	5.67	0		0		0		0		0		0		10.51		3.49		6.52		6.66		3.4		5.5		5		2		3
P0CE48	Elongation factor Tu 2 OS=Escherichia coli (strain K12) OX=83333 GN=tufB PE=1 SV=1	1.2966e+10	6.892e+09	9.71199e+09	1.00654e+10	4.31563e+09	9.8804e+09	High	High	High	High	High	High	86	32	451	32	394	43.3	5.45	0		0		0		0		0		0		147.44		109.24		157.04		168.87		146.25		244.21		29		18		23
P0AFQ2	Probable multidrug ABC transporter permease YbhS OS=Escherichia coli (strain K12) OX=83333 GN=ybhS PE=1 SV=1	5.45866e+06	2.54501e+06	4.16649e+06	2.58905e+06	1.50077e+06	6.6056e+06	High	Peak Found	High	Peak Found	Peak Found	High	5	2	4	2	377	42	8.27	0.005						0.005				0.004		1.68						0				1.83		1
P0AFY8	Negative modulator of initiation of replication OS=Escherichia coli (strain K12) OX=83333 GN=seqA PE=1 SV=1	2.34913e+06	1.62742e+06	2.02357e+06	2.22447e+06		1.88695e+06	Peak Found	Peak Found	High	Peak Found	Not Found	High	7	1	2	1	181	20.3	8.7	0.007						0.002						1.62						1.98						1
P00448	Superoxide dismutase [Mn] OS=Escherichia coli (strain K12) OX=83333 GN=sodA PE=1 SV=2	1.76968e+06	1865984	1.65462e+06	1.21232e+06	863887	1673314	Peak Found	High	Peak Found	Peak Found	Peak Found	Peak Found	4	1	1	1	206	23.1	6.96									0.004												0
P0A853	Tryptophanase OS=Escherichia coli (strain K12) OX=83333 GN=tnaA PE=1 SV=1	11668347	9320082	1.90557e+07	8408037	1.84229e+07	1.5625e+07	Peak Found	High	High	High	High	High	8	4	10	4	471	52.7	6.23	0.007		0		0.006		0.003		0.004				0		4.26		0		3.57		0				2		2		2
P07395	Phenylalanine--tRNA ligase beta subunit OS=Escherichia coli (strain K12) OX=83333 GN=pheT PE=1 SV=2	3.83237e+06	3.86573e+06	2.57346e+06	4.06703e+06	2.08919e+06	3.03871e+06	High	High	Peak Found	Peak Found	Peak Found	Peak Found	3	2	2	2	795	87.3	5.3									0.004		0.004										0		2.15
P0A8C4	UPF0149 protein YgfB OS=Escherichia coli (strain K12) OX=83333 GN=ygfB PE=3 SV=1		2.49722e+06	2.2625e+06	919794	3600561	12931107	Not Found	Peak Found	Peak Found	Peak Found	Peak Found	High	8	2	2	2	192	21.2	4.35	0												4.63												2
P15877	Quinoprotein glucose dehydrogenase OS=Escherichia coli (strain K12) OX=83333 GN=gcd PE=1 SV=3	3.1454e+06	1.55648e+06	2697721	2.54344e+06	488946	3.84986e+06	High	Peak Found	Peak Found	Peak Found	Peak Found	High	1	1	2	1	796	86.7	5.62	0.002										0.003		1.84										1.64		1
P27247	Phosphate acyltransferase OS=Escherichia coli (strain K12) OX=83333 GN=plsX PE=1 SV=2	16490271	8612782	11945522	7828946	5.01078e+06	18542788	High	Peak Found	Peak Found	Peak Found	Peak Found	High	2	1	2	1	356	38.2	9.17	0.007										0.003		1.61										1.68		1
P06616	GTPase Era OS=Escherichia coli (strain K12) OX=83333 GN=era PE=1 SV=2	7.57779e+07	58558789	5.08604e+07	77940378	6.88275e+07	6.40387e+07	High	High	High	High	High	High	15	6	15	6	301	33.8	7.25	0		0		0.004		0.006		0.004		0		3.93		4.89		1.72		1.6		1.62		6.04		4		4		2
P67662	HTH-type transcriptional activator AaeR OS=Escherichia coli (strain K12) OX=83333 GN=aaeR PE=3 SV=1	973061	490026	1.19832e+06	672570	599744	2.89639e+06	Peak Found	Peak Found	Peak Found	Peak Found	Peak Found	High	4	1	1	1	309	34.5	8.22	0.002												1.73												1
P10441	Lipid-A-disaccharide synthase OS=Escherichia coli (strain K12) OX=83333 GN=lpxB PE=1 SV=2	14334415	6.04083e+06	11359687	11187489	4.10671e+06	7.43189e+06	Peak Found	Peak Found	High	Peak Found	Peak Found	Peak Found	2	1	1	1	382	42.4	7.03							0.004												1.7
P0AGG0	Thiamine-monophosphate kinase OS=Escherichia coli (strain K12) OX=83333 GN=thiL PE=1 SV=1	2.75098e+07	1.43517e+07	1.87388e+07	1.83579e+07	7.77694e+06	2.00751e+07	High	Peak Found	High	Peak Found	High	High	13	4	8	4	325	35	4.72	0.005		0.009				0.005				0.004		1.68		1.61				0				1.73		2		1
P0A921	Phospholipase A1 OS=Escherichia coli (strain K12) OX=83333 GN=pldA PE=1 SV=1	69180204	44167545	58496115	36964468	2.39379e+07	102033021	High	High	High	High	High	High	26	6	20	6	289	33.1	5.33	0		0.009		0.006		0		0		0		6.46		0		1.62		4.17		7.98		7.34		3		1		1
P27828	UDP-N-acetylglucosamine 2-epimerase OS=Escherichia coli (strain K12) OX=83333 GN=wecB PE=1 SV=2	3.50634e+06	6.25084e+06	2.10843e+06	3.09231e+06	4.50718e+06	2.89946e+06	High	High	Peak Found	High	High	High	11	3	6	3	376	42.2	6.35	0.007		0.008		0				0.004		0.003		0		0		2.19				0		0		1		1		1
P31466	Adenine permease AdeP OS=Escherichia coli (strain K12) OX=83333 GN=adeP PE=1 SV=2	1.80297e+06	433366	586538	1.3773e+06	309470	1.36629e+06	High	Peak Found	Peak Found	High	Peak Found	High	4	1	3	1	445	46.8	8.29	0.007				0.005						0.005		0				0						2.84		1				1
P0A7W1	30S ribosomal protein S5 OS=Escherichia coli (strain K12) OX=83333 GN=rpsE PE=1 SV=2	1.37599e+08	1.04713e+08	1.16544e+08	9.66178e+07	5.77807e+07	1.14239e+08	High	High	High	High	High	High	53	7	20	7	167	17.6	10.11	0		0		0		0		0		0		5.03		1.94		3.69		8.35		3.37		8.86		3		2		3
Q57261	tRNA pseudouridine synthase D OS=Escherichia coli (strain K12) OX=83333 GN=truD PE=1 SV=1	1.33661e+07	1.22416e+07	1.1969e+07	8.86058e+06	7.82796e+06	1.97588e+07	High	High	Peak Found	High	High	High	17	5	10	5	349	39.1	6.57	0		0		0				0.004		0		6.37		1.99		2.11				0		4.19		4		1		1
P31120	Phosphoglucosamine mutase OS=Escherichia coli (strain K12) OX=83333 GN=glmM PE=1 SV=3	1.34853e+06	1.32071e+06	1.18837e+06	1093999	936163	1.91039e+06	Peak Found	High	Peak Found	High	Peak Found	Peak Found	3	1	2	1	445	47.5	6.02					0.006				0.004								1.62				1.71								1
P0A8U2	UPF0294 protein YafD OS=Escherichia coli (strain K12) OX=83333 GN=yafD PE=3 SV=1	2.92151e+06		1.14846e+06	792877	234140	1.73382e+06	Peak Found	Not Found	Peak Found	High	Peak Found	Peak Found	5	1	1	1	266	30	9.6					0.005												0												1
P0A8V2	DNA-directed RNA polymerase subunit beta OS=Escherichia coli (strain K12) OX=83333 GN=rpoB PE=1 SV=1	9.07317e+07	5.0025e+07	7.06285e+07	6.45485e+07	38059178	1.15508e+08	High	Peak Found	High	High	Peak Found	High	7	8	16	8	1342	150.5	5.26	0				0		0.003				0		9.9				2.15		2.24				9.59		6				1
P0AE16	Anhydromuropeptide permease OS=Escherichia coli (strain K12) OX=83333 GN=ampG PE=1 SV=1	5475857	4.81954e+06	4307359	4.3307e+06	2523162	3.89924e+06	Peak Found	Peak Found	High	Peak Found	Peak Found	Peak Found	2	1	1	1	491	53.2	8.29							0.004												1.65
P76143	3-hydroxy-5-phosphonooxypentane-2,4-dione thiolase OS=Escherichia coli (strain K12) OX=83333 GN=lsrF PE=1 SV=1	4.36146e+06	3.76255e+06	3.67181e+06	2.76941e+06	3.99712e+06	3.06716e+06	Peak Found	High	High	Peak Found	High	Peak Found	9	2	4	2	291	31.9	6.54			0				0.003		0.002						2.07				3.41		1.88						1
P63183	Low affinity potassium transport system protein Kup OS=Escherichia coli (strain K12) OX=83333 GN=kup PE=1 SV=1		1.8726e+06		1.90409e+06	776709	2.04529e+06	Not Found	Peak Found	Not Found	Peak Found	Peak Found	High	2	1	1	1	622	69.2	9.01	0.007												0												1
P04951	3-deoxy-manno-octulosonate cytidylyltransferase OS=Escherichia coli (strain K12) OX=83333 GN=kdsB PE=1 SV=2	5.5649e+07	9.90256e+07	4.78835e+07	6.12153e+07	8.16484e+07	6.36566e+07	High	High	High	High	High	High	29	7	31	7	248	27.6	5.27	0		0		0		0		0		0		10.62		11.16		7.58		9.4		7.79		8.84		6		5		4
P0ABU5	Glyoxalase ElbB OS=Escherichia coli (strain K12) OX=83333 GN=elbB PE=1 SV=1	1.03589e+08	1.00375e+08	1.17562e+08	64328282	5.3921e+07	1.2843e+08	High	High	High	High	High	High	21	5	15	5	217	23	4.77	0		0.008		0		0		0		0.004		3.84		0		1.8		5.09		4.17		1.97		4		1		1
P77499	Probable ATP-dependent transporter SufC OS=Escherichia coli (strain K12) OX=83333 GN=sufC PE=1 SV=1	1.08544e+08	1.07301e+08	70072129	1.08839e+08	7.85389e+07	9.75479e+07	High	High	High	High	High	High	20	7	31	7	248	27.6	4.98	0		0		0		0		0		0		7.71		7.37		14.04		4.28		7.45		16.85		5		3		4
P76145	Trans-aconitate 2-methyltransferase OS=Escherichia coli (strain K12) OX=83333 GN=tam PE=1 SV=3		2.84993e+06	1.75768e+06	1.96868e+06	2.10156e+06	7.91667e+06	Not Found	Peak Found	Peak Found	Peak Found	Peak Found	High	10	2	3	2	252	29	4.94	0.002												1.82												2
P0AEB2	D-alanyl-D-alanine carboxypeptidase DacA OS=Escherichia coli (strain K12) OX=83333 GN=dacA PE=1 SV=1	1.98398e+09	9.49838e+08	1.57355e+09	1.49055e+09	7.3263e+08	1.6536e+09	High	High	High	High	High	High	61	24	190	23	403	44.4	8.28	0		0		0		0		0		0		64.86		21.9		42.98		62.81		31.95		112.02		17		10		15
P0A7S3	30S ribosomal protein S12 OS=Escherichia coli (strain K12) OX=83333 GN=rpsL PE=1 SV=2	30553048	1.97648e+07	1.63858e+07	2.2412e+07	9.56921e+06	2.68711e+07	High	High	Peak Found	Peak Found	Peak Found	High	27	3	7	3	124	13.7	10.87	0.002								0		0		1.79								2.25		4.14		3
P0AA43	Ribosomal small subunit pseudouridine synthase A OS=Escherichia coli (strain K12) OX=83333 GN=rsuA PE=1 SV=1	2.11095e+08	1.53485e+08	1.65438e+08	1.44759e+08	1.08261e+08	2.59831e+08	High	High	High	High	High	High	38	7	42	7	231	25.8	6.18	0		0		0		0		0		0		13.51		4.01		3.56		4.35		11.59		13.12		6		5		3
P76550	Uncharacterized protein YffS OS=Escherichia coli (strain K12) OX=83333 GN=yffS PE=4 SV=2	21329636	21200581	19128253	1.17409e+07	1.36294e+07	28939448	High	High	High	High	High	High	8	2	11	2	269	29.7	5.52	0		0.003		0		0		0		0		5.8		1.83		2.96		4.08		2.32		4.59		1		1		1
P06959	Dihydrolipoyllysine-residue acetyltransferase component of pyruvate dehydrogenase complex OS=Escherichia coli (strain K12) OX=83333 GN=aceF PE=1 SV=3	4.96001e+07	2.75142e+07	2.67716e+07	2.17397e+07	2.23823e+07	4.44596e+07	High	High	High	High	High	High	8	5	18	5	630	66.1	5.17	0		0.005		0		0.003		0		0		9.64		1.76		3.48		2.37		4.03		8.07		3		1		3
P0A908	MltA-interacting protein OS=Escherichia coli (strain K12) OX=83333 GN=mipA PE=1 SV=1	2.04097e+07	48043722	3.75114e+07	3.33087e+07	4.86362e+07	112388236	High	High	High	High	High	High	13	2	18	2	248	27.8	5.85	0		0		0		0.006		0.002		0		10.76		5.37		6.04		1.63		2.03		7.3		2		1		1
P27240	Lipopolysaccharide core heptose(II) kinase RfaY OS=Escherichia coli (strain K12) OX=83333 GN=rfaY PE=3 SV=2	778144		610714	341801		2479306	Peak Found	Not Found	Peak Found	Peak Found	Not Found	High	4	1	1	1	232	27.4	9.69	0.007												0												1
P33025	Pseudouridine-5'-phosphate glycosidase OS=Escherichia coli (strain K12) OX=83333 GN=psuG PE=1 SV=1	7.8558e+06	3.15504e+06	3423524	1.47495e+06	2266884	1.84659e+06	Peak Found	Peak Found	Peak Found	High	Peak Found	Peak Found	4	1	1	1	312	32.9	5.5					0.006												1.64												1
P25534	2-octaprenyl-6-methoxyphenol hydroxylase OS=Escherichia coli (strain K12) OX=83333 GN=ubiH PE=1 SV=2	12350182	8.30329e+06	1.07508e+07	4.56888e+06	4.65493e+06	19803652	High	Peak Found	High	Peak Found	Peak Found	High	9	3	5	3	392	42.3	7.28	0.007						0.005				0.005		0						0				2.88		1
P15078	Peptide transporter CstA OS=Escherichia coli (strain K12) OX=83333 GN=cstA PE=1 SV=3	1.31227e+06	1098018	2696432	3.16249e+06	233340	3.33834e+06	Peak Found	Peak Found	High	High	Peak Found	High	1	1	3	1	701	75.1	7.9	0.006				0.004		0.005						1.64				1.68		0						1				1
P0AFY6	Peptide antibiotic transporter SbmA OS=Escherichia coli (strain K12) OX=83333 GN=sbmA PE=1 SV=1	11620356	6.17046e+06	8.46305e+06	8.74627e+06	5.42732e+06	14502447	High	Peak Found	High	High	Peak Found	High	6	2	5	2	406	46.4	8.47	0.002				0		0.003				0.004		2.09				2.1		3.84				2.3		1				1
P06136	Cell division protein FtsQ OS=Escherichia coli (strain K12) OX=83333 GN=ftsQ PE=1 SV=1	5.61165e+07	2.59987e+07	3.74384e+07	2.90901e+07	1.52197e+07	5.65156e+07	High	Peak Found	High	High	Peak Found	High	12	3	5	3	276	31.4	6.83	0.002				0.005		0.003				0.004		2.34				0		3.48				1.88		1				1
P0A884	Thymidylate synthase OS=Escherichia coli (strain K12) OX=83333 GN=thyA PE=1 SV=1	4.36779e+07	5.14327e+07	4.13783e+07	3.77399e+07	2.87548e+07	4.65718e+07	High	High	High	High	High	High	20	5	13	5	264	30.5	6.02	0		0		0.006		0.004		0.004		0.003		3.99		2.09		0		1.68		0		0		3		1		3
P25740	Lipopolysaccharide core biosynthesis protein RfaG OS=Escherichia coli (strain K12) OX=83333 GN=rfaG PE=1 SV=1	1.5869e+08	8.60502e+07	133816044	116251969	4.09556e+07	1.24209e+08	High	High	High	High	High	High	25	10	47	10	374	42.3	7.59	0		0		0		0		0		0		22.51		9.6		17.32		8.5		5.62		21.23		7		4		7
P0A873	tRNA (guanine-N(1)-)-methyltransferase OS=Escherichia coli (strain K12) OX=83333 GN=trmD PE=1 SV=1	1.27142e+07	3.57188e+07	1.10133e+07	1.69738e+07	33853803	1.60979e+07	High	High	High	High	High	High	16	4	12	4	255	28.4	5.78	0.002		0.009		0.006		0.003		0.004		0.005		2.23		0		1.63		3.42		0		3.31		1		2		1
P0AFK4	Spermidine/putrescine transport system permease protein PotB OS=Escherichia coli (strain K12) OX=83333 GN=potB PE=1 SV=1	2.55501e+06	1.72934e+06	3.08349e+06	1.69646e+06	834850	9011836	Peak Found	Peak Found	Peak Found	Peak Found	Peak Found	High	4	1	1	1	275	31	9.41	0.007												0												1
P0A9E5	Fumarate and nitrate reduction regulatory protein OS=Escherichia coli (strain K12) OX=83333 GN=fnr PE=1 SV=1	1.24535e+07	7.61426e+06	4.53119e+06	1.14771e+07	7.58639e+06	1.0264e+07	High	High	High	High	Peak Found	High	14	3	8	3	250	27.9	8.09	0				0		0.002		0		0		4.8				3.6		1.93		2.05		4.38		2				1
P39835	High-affinity gluconate transporter OS=Escherichia coli (strain K12) OX=83333 GN=gntT PE=1 SV=3	40820340	23333423	34030565	2.65026e+07	9.21266e+06	46439860	High	Peak Found	High	Peak Found	Peak Found	High	5	2	6	2	438	45.9	8.24	0.002						0.004				0.004		2.2						1.73				1.78		1
P0ACL9	Pyruvate dehydrogenase complex repressor OS=Escherichia coli (strain K12) OX=83333 GN=pdhR PE=1 SV=1	7.61492e+07	4.29678e+07	52016181	3.8842e+07	2.25881e+07	121528922	High	High	High	High	Peak Found	High	18	5	23	5	254	29.4	6.47	0				0.006		0		0		0		9.76				0		3.98		3.73		9.83		5				3
P0A7D4	Adenylosuccinate synthetase OS=Escherichia coli (strain K12) OX=83333 GN=purA PE=1 SV=2	21822672	6.47307e+06	5.28942e+06	1.89142e+07	4.94256e+06	5.63977e+06	High	Peak Found	Peak Found	High	Peak Found	High	9	5	8	5	432	47.3	5.49	0.007				0						0.004		0				5.92						1.74		1				4
P36548	N-acetylmuramoyl-L-alanine amidase AmiA OS=Escherichia coli (strain K12) OX=83333 GN=amiA PE=1 SV=1	22694988	1.283e+07	1.93072e+07	15474392	6.35265e+06	2.73404e+07	High	High	High	Peak Found	High	High	14	3	11	3	289	31.4	10.1	0.002		0				0		0		0.005		2.7		4.13				4.3		5.13		2.82		2		1
P0ADR6	Ribosomal RNA large subunit methyltransferase M OS=Escherichia coli (strain K12) OX=83333 GN=rlmM PE=1 SV=1	8533220	3.50933e+06	6.8435e+06	4.95096e+06	2.28886e+06	10952604	High	Peak Found	Peak Found	Peak Found	Peak Found	High	6	2	3	2	366	41.9	7.37	0.002										0.004		2.92										2.48		2
P0AAH0	Phosphate import ATP-binding protein PstB OS=Escherichia coli (strain K12) OX=83333 GN=pstB PE=1 SV=2	3.4981e+08	2.0058e+08	2.95457e+08	2.32796e+08	1.21284e+08	405228809	High	High	High	High	High	High	38	13	62	13	257	29	6.55	0		0		0		0		0		0		21.14		12.16		12.13		16.45		13.69		17.38		11		5		6
P0AB89	Adenylosuccinate lyase OS=Escherichia coli (strain K12) OX=83333 GN=purB PE=1 SV=1	2.84025e+06	932915	1.61992e+06	1.66749e+06	338266	3.52816e+06	High	Peak Found	Peak Found	Peak Found	Peak Found	Peak Found	2	1	1	1	456	51.5	6.01											0.003												0
P06983	Porphobilinogen deaminase OS=Escherichia coli (strain K12) OX=83333 GN=hemC PE=1 SV=2	4.44023e+07	6.02361e+07	1.98355e+07	3.49019e+07	3.91388e+07	29473857	High	High	High	High	High	High	15	5	11	5	313	33.8	5.47	0.003		0		0.005		0.003		0		0.004		1.71		2.41		0		3.88		5.76		1.89		2		1		1
P17802	Adenine DNA glycosylase OS=Escherichia coli (strain K12) OX=83333 GN=mutY PE=1 SV=1	8696096	6219367	6500918	5.76895e+06	2.18004e+06	9157584	Peak Found	Peak Found	Peak Found	High	Peak Found	Peak Found	2	1	1	1	350	39.1	8.34					0.005												0												1
P24188	tRNA uridine(34) hydroxylase OS=Escherichia coli (strain K12) OX=83333 GN=trhO PE=1 SV=2	3.2745e+07	2.90389e+07	24917488	2.8585e+07	2.20791e+07	25024263	High	High	High	High	High	High	10	4	12	4	350	39.8	6.47	0.005		0		0		0.002		0.002		0.004		1.66		3.69		3.4		1.96		1.8		2.4		1		3		3
P0ACN7	HTH-type transcriptional repressor CytR OS=Escherichia coli (strain K12) OX=83333 GN=cytR PE=1 SV=1	2.34552e+07	8.39799e+06	7.04167e+06	1.32237e+07	5.57099e+06	8.77274e+06	High	High	High	High	Peak Found	High	12	4	10	4	341	37.8	6.44	0.007				0.006		0.003		0		0		0				1.6		3.41		5.52		4.01		1				1
P02930	Outer membrane protein TolC OS=Escherichia coli (strain K12) OX=83333 GN=tolC PE=1 SV=3	2840040	1.4604e+06	1.61751e+06	1.23131e+06	813443	3.3037e+06	High	Peak Found	Peak Found	High	Peak Found	High	6	2	5	2	493	53.7	5.66	0				0.004						0.004		4.36				1.79						2.42		2				1
P45577	RNA chaperone ProQ OS=Escherichia coli (strain K12) OX=83333 GN=proQ PE=1 SV=2	3.64219e+08	2.20076e+08	2.81315e+08	2.43977e+08	1.78802e+08	5.15203e+08	High	High	High	High	High	High	54	11	90	11	232	25.9	9.64	0		0		0		0		0		0		46.59		22.34		26.12		26.61		20.95		24.79		10		8		10
P60340	tRNA pseudouridine synthase B OS=Escherichia coli (strain K12) OX=83333 GN=truB PE=1 SV=1	1.7061e+07	1.04027e+07	1.35134e+07	1.12646e+07	7.29473e+06	1.4916e+07	High	High	High	High	High	High	7	2	12	2	314	35.1	5.97	0.002		0		0		0.002		0		0		1.74		3.56		3.81		2.02		5.34		3.8		2		1		1
P0ADK6	Protein YibA OS=Escherichia coli (strain K12) OX=83333 GN=yibA PE=1 SV=1	6241557	3.63304e+06	3.21853e+06	3.91391e+06	3.06157e+06	5.71446e+06	Peak Found	High	Peak Found	Peak Found	High	High	8	2	4	2	280	31.9	8.38	0.002		0.005						0				1.83		1.77						3.72				1		1
P33015	UPF0394 inner membrane protein YeeE OS=Escherichia coli (strain K12) OX=83333 GN=yeeE PE=1 SV=1	6980039	5.24319e+06	5.20006e+06	7358917	1.52794e+06	6.89781e+06	Peak Found	High	High	High	Peak Found	High	3	1	4	1	352	38.1	10.13	0.002				0.004		0.002		0				1.8				1.71		1.9		2.07				1				1
P33232	L-lactate dehydrogenase OS=Escherichia coli (strain K12) OX=83333 GN=lldD PE=1 SV=1	3.85029e+07	1.43595e+07	2.96052e+07	2.37664e+07	1.14727e+07	3.4698e+07	High	High	High	High	High	High	17	6	17	6	396	42.7	6.81	0.002		0.009		0		0.003		0		0		1.82		0		5.83		2.97		3.37		10.03		2		1		4
P21345	Proton/glutamate-aspartate symporter OS=Escherichia coli (strain K12) OX=83333 GN=gltP PE=1 SV=2	306389760	222002560	295196716	255142790	172404731	344699776	High	High	High	High	High	High	7	4	22	4	437	47.1	8.47	0		0		0.004		0.003		0		0.002		4.95		3.76		1.77		3.69		4.95		3.59		3		3		3
P41409	Pyrimidine-specific ribonucleoside hydrolase RihA OS=Escherichia coli (strain K12) OX=83333 GN=rihA PE=1 SV=2	3.12078e+07	3.00136e+07	3.74284e+07	2.32627e+07	25485832	2.76679e+07	High	High	High	High	High	High	14	4	13	4	311	33.8	4.97	0		0		0		0		0		0		4.38		2.21		1.95		4.32		4.97		4.09		2		1		3
P0AGA2	Protein translocase subunit SecY OS=Escherichia coli (strain K12) OX=83333 GN=secY PE=1 SV=1	1556410281	8.39616e+08	1.1811e+09	1.28354e+09	5.47307e+08	1922127262	High	High	High	High	High	High	23	14	76	14	443	48.5	9.89	0		0		0		0		0		0		25.43		7.38		9.44		24.53		14.45		32.78		9		4		8
P0ACK2	Putative aga operon transcriptional repressor OS=Escherichia coli (strain K12) OX=83333 GN=agaR PE=4 SV=1	1.23306e+06	3579834	1.71142e+06	1.93165e+06	3.23039e+06	1.44345e+06	Peak Found	High	Peak Found	Peak Found	Peak Found	Peak Found	3	1	1	1	269	29.6	5.54									0.004												1.68
P77529	L-cystine transporter TcyP OS=Escherichia coli (strain K12) OX=83333 GN=tcyP PE=1 SV=1	1.31872e+09	6.24227e+08	7.35194e+08	9.84601e+08	2.85622e+08	1.63441e+09	High	High	High	High	High	High	26	12	98	12	463	48.6	9.03	0		0		0		0		0		0		32.78		13.98		36.31		22.38		27.45		52.25		10		5		8
P0AAA7	Lipid III flippase OS=Escherichia coli (strain K12) OX=83333 GN=wzxE PE=1 SV=1	2171510	803619	1.46135e+06	1581400	327902	3.84464e+06	High	Peak Found	High	High	Peak Found	High	3	1	4	1	416	44.9	9.86	0.007				0.006		0.005				0.003		0				0		0				0		1				1
P39356	Uncharacterized transcriptional regulator YjhU OS=Escherichia coli (strain K12) OX=83333 GN=yjhU PE=3 SV=2	4.56897e+07	4.13503e+07	5.42834e+07	2.86836e+07	2.06097e+07	1.02706e+08	High	High	High	High	High	High	29	8	25	8	328	36.1	6.8	0		0		0		0		0		0		9.81		1.93		4.45		4.16		11.17		10.07		7		2		3
P0ACI0	Right origin-binding protein OS=Escherichia coli (strain K12) OX=83333 GN=rob PE=1 SV=1	2.00555e+07	1.88237e+07	18265939	2.1434e+07	1.34423e+07	2.36709e+07	High	High	High	High	High	High	13	4	58	4	289	33.1	7.17	0		0		0		0		0		0		5		24.08		19.16		16.32		24.22		8.88		4		2		2
P0AC78	Undecaprenyl-phosphate alpha-N-acetylglucosaminyl 1-phosphate transferase OS=Escherichia coli (strain K12) OX=83333 GN=wecA PE=1 SV=1	2.61535e+07	1.6444e+07	2.46193e+07	25864565	1.07298e+07	63762934	High	High	High	High	Peak Found	High	5	3	10	3	367	40.9	9.99	0				0		0.003		0.004		0.005		8.58				2.29		2.72		1.71		2.54		3				1
P0AA47	Low-affinity putrescine importer PlaP OS=Escherichia coli (strain K12) OX=83333 GN=plaP PE=1 SV=1	1.84634e+08	105730650	145532568	1.56448e+08	7.82194e+07	202596643	High	High	High	High	High	High	14	6	33	6	452	49.5	8.68	0		0		0		0		0		0		18.94		9.19		10.51		13		14		14.83		6		3		3
P0AGB0	Phosphoserine phosphatase OS=Escherichia coli (strain K12) OX=83333 GN=serB PE=1 SV=1	1.21377e+07	5.52917e+06	6.8035e+06	9.22826e+06	5.60339e+06	1.46953e+07	High	High	High	High	Peak Found	High	16	4	10	4	322	35	5.72	0				0		0.002		0		0.004		5.97				2.09		2.13		2.07		1.83		4				1
P0AD70	D-alanyl-D-alanine-carboxypeptidase/endopeptidase AmpH OS=Escherichia coli (strain K12) OX=83333 GN=ampH PE=1 SV=1	1.24086e+06	2.10459e+06	2.10877e+06	2.93254e+06	281272	1.727e+06	Peak Found	Peak Found	High	Peak Found	Peak Found	Peak Found	2	1	1	1	385	41.8	9.47							0.005												0
P0A9Q7	Bifunctional aldehyde-alcohol dehydrogenase AdhE OS=Escherichia coli (strain K12) OX=83333 GN=adhE PE=1 SV=2	1.64209e+06	1.40373e+06	1.99176e+06	2.15308e+06	1764733	1.79194e+06	Peak Found	Peak Found	High	High	Peak Found	High	1	1	3	1	891	96.1	6.79	0.002				0.005		0.005						1.91				0		0						1				1
P0AEJ0	Multidrug export protein EmrB OS=Escherichia coli (strain K12) OX=83333 GN=emrB PE=1 SV=1	9481184	4.85487e+06	6.35591e+06	4380524	2.00768e+06	11170991	High	Peak Found	High	High	Peak Found	High	2	1	4	1	512	55.6	7.94	0.002				0		0.002				0.005		2.42				2.36		2				2.72		1				1
P08312	Phenylalanine--tRNA ligase alpha subunit OS=Escherichia coli (strain K12) OX=83333 GN=pheS PE=1 SV=2	7.03648e+08	8.2691e+08	5.27139e+08	6.54873e+08	5.70957e+08	6.82749e+08	High	High	High	High	High	High	57	20	143	20	327	36.8	6.2	0		0		0		0		0		0		39.62		36.12		31.79		29.97		35.43		53.35		16		12		10
P0AEK4	Enoyl-[acyl-carrier-protein] reductase [NADH] FabI OS=Escherichia coli (strain K12) OX=83333 GN=fabI PE=1 SV=2	1277098156	1.23203e+09	7.26183e+08	1.56105e+09	1.3646e+09	1.1616e+09	High	High	High	High	High	High	52	14	105	14	262	27.8	5.87	0		0		0		0		0		0		53.74		18.8		22.75		21.23		28.19		37.11		12		8		11
P32680	Uncharacterized protein YjaG OS=Escherichia coli (strain K12) OX=83333 GN=yjaG PE=4 SV=1		1.8283e+06	1.97906e+06		2.397e+06	4464897	Not Found	Peak Found	Peak Found	Not Found	Peak Found	High	5	1	1	1	196	22.6	4.53	0.005												1.7												1
P0A7B8	ATP-dependent protease subunit HslV OS=Escherichia coli (strain K12) OX=83333 GN=hslV PE=1 SV=2	5.59258e+06	8531610	8428364	4475770	5.16036e+06	11656054	Peak Found	High	Peak Found	Peak Found	Peak Found	High	10	2	4	1	176	19.1	6.39	0								0.004				4.16								0				2
P27300	Tetraacyldisaccharide 4'-kinase OS=Escherichia coli (strain K12) OX=83333 GN=lpxK PE=1 SV=2	44786552	2.6118e+07	31393728	2.58405e+07	2.31521e+07	51492780	High	High	High	High	High	High	18	4	21	4	328	35.6	8.54	0		0		0		0		0		0		13.56		2.78		8.39		7.46		6.82		7		3		1		2
P0A850	Trigger factor OS=Escherichia coli (strain K12) OX=83333 GN=tig PE=1 SV=1	5.67536e+06	8.81618e+06	3.29576e+06	5.33605e+06	6.76204e+06	4896830	Peak Found	High	Peak Found	High	High	High	12	4	6	4	432	48.2	4.88	0.005		0.003		0.004				0				1.7		1.85		1.73				5.14				1		1		1
P0AFX9	Sigma-E factor regulatory protein RseB OS=Escherichia coli (strain K12) OX=83333 GN=rseB PE=1 SV=1	1.26391e+06	1.04531e+06	1571739	1.89408e+06	1.69624e+06	2.79325e+06	Peak Found	Peak Found	Peak Found	Peak Found	Peak Found	High	4	1	1	1	318	35.7	8.57	0.003												1.71												1
P0A894	RNase adapter protein RapZ OS=Escherichia coli (strain K12) OX=83333 GN=rapZ PE=1 SV=1	9.64198e+08	2.54339e+08	6.10817e+08	1.58821e+08	3.68648e+08	5.25057e+08	High	High	High	High	Peak Found	High	13	3	17	3	284	32.5	7.24	0				0		0.004		0.002		0		14.25				4.11		1.76		2.02		7.92		3				1
P76177	Protein YdgH OS=Escherichia coli (strain K12) OX=83333 GN=ydgH PE=1 SV=1	1.59866e+07	7.27721e+06	9915875	1.46612e+07	9.21874e+06	1.65979e+07	High	High	High	High	High	High	15	3	9	3	314	33.9	9.28	0.002		0.005		0		0.003		0.002		0.002		1.95		1.77		2.13		2.15		1.86		3.63		2		1		1
P07109	Histidine transport ATP-binding protein HisP OS=Escherichia coli (strain K12) OX=83333 GN=hisP PE=1 SV=2	10754623	9145880	8471685	11137442	6535849	8922526	High	Peak Found	Peak Found	Peak Found	Peak Found	Peak Found	2	1	1	1	257	28.6	8.16											0.003												0
P0A6P1	Elongation factor Ts OS=Escherichia coli (strain K12) OX=83333 GN=tsf PE=1 SV=2	1.393e+09	1.05038e+09	1.04589e+09	1.77209e+09	1.15274e+09	1.09152e+09	High	High	High	High	High	High	53	16	152	16	283	30.4	5.29	0		0		0		0		0		0		33.92		42.21		49.93		30.37		40.66		57.94		13		12		15
P08373	UDP-N-acetylenolpyruvoylglucosamine reductase OS=Escherichia coli (strain K12) OX=83333 GN=murB PE=1 SV=1	10105086	9.35155e+06	2.35967e+06	1.22822e+07	1.08675e+07	2.86251e+06	High	Peak Found	High	High	High	Peak Found	7	2	6	2	342	37.8	6.18			0.009		0		0.005				0				1.63		1.91		0				4.23				2		1
P05827	HTH-type transcriptional regulator IlvY OS=Escherichia coli (strain K12) OX=83333 GN=ilvY PE=3 SV=1	1.54915e+06	1.24214e+06	1.02687e+06	1.57548e+06	1367454	1.27379e+06	High	Peak Found	Peak Found	High	High	High	4	1	4	1	297	33.2	6.86	0.003		0.005		0						0.004		1.72		1.78		1.95						1.9		1		1		1
P0A7G6	Protein RecA OS=Escherichia coli (strain K12) OX=83333 GN=recA PE=1 SV=2	1.40876e+08	7.20849e+07	7.55499e+07	132257844	5.28366e+07	6.96677e+07	High	High	High	High	High	High	30	8	42	8	353	38	5.19	0		0		0		0		0		0		10.58		7.72		17.7		11.81		8.95		19.25		6		2		4
P0A7S9	30S ribosomal protein S13 OS=Escherichia coli (strain K12) OX=83333 GN=rpsM PE=1 SV=2							Not Found	Not Found	High	Not Found	Not Found	Not Found	11	1	1	1	118	13.1	10.78							0.004												1.7
P0ABA4	ATP synthase subunit delta OS=Escherichia coli (strain K12) OX=83333 GN=atpH PE=1 SV=1	1.60931e+06	1.83397e+06	1.8152e+06	1.68741e+06	1.57882e+06	1.45767e+06	Peak Found	Peak Found	High	High	Peak Found	Peak Found	6	1	2	1	177	19.3	5.02					0.004		0.005										1.64		0										1
P0AGB3	RNA polymerase sigma factor RpoH OS=Escherichia coli (strain K12) OX=83333 GN=rpoH PE=1 SV=1	5.07921e+06	5.04195e+06	4.98496e+06	4.90497e+06	4.23745e+06	4.8287e+06	Peak Found	High	Peak Found	High	Peak Found	High	14	3	4	3	284	32.4	5.94	0.002				0.006				0.004				2.05				1.6				0				2				1
P76445	Lipid A 1-diphosphate synthase OS=Escherichia coli (strain K12) OX=83333 GN=lpxT PE=1 SV=2	7.59201e+06	6.71087e+06	7403287	3.84896e+06	5.27824e+06	9.59515e+06	High	High	High	High	Peak Found	High	9	2	7	2	237	26.7	9.88	0				0		0.003		0.003		0.003		4.9				2.04		3.25		0		1.63		2				1
P37095	Peptidase B OS=Escherichia coli (strain K12) OX=83333 GN=pepB PE=1 SV=2		1.23061e+06	354868	1.08085e+06	1.65269e+06		Not Found	High	Peak Found	Peak Found	High	Not Found	3	1	2	1	427	46.2	5.92			0.008						0.002						1.7						1.84						1
P15993	Aromatic amino acid transport protein AroP OS=Escherichia coli (strain K12) OX=83333 GN=aroP PE=1 SV=3	8.33417e+06	1.93332e+06	6009061	5.88888e+06	1.5563e+06	14722590	High	Peak Found	High	High	Peak Found	High	3	1	6	1	457	49.7	8.57	0.002				0.004		0.003				0		2.06				1.77		3.25				4.45		1				1
P76268	HTH-type transcriptional regulator KdgR OS=Escherichia coli (strain K12) OX=83333 GN=kdgR PE=1 SV=1	4.53901e+07	68568895	4.17768e+07	3.94848e+07	5.08658e+07	59873574	High	High	Peak Found	High	High	High	26	6	19	6	263	30	5.58	0		0		0				0		0		8.95		4.02		4.12				7.82		4.99		5		3		2
P37692	ADP-heptose--LPS heptosyltransferase 2 OS=Escherichia coli (strain K12) OX=83333 GN=rfaF PE=1 SV=1	1.72286e+08	8.98686e+07	1.19363e+08	8.20237e+07	4.31429e+07	253854857	High	High	High	High	High	High	25	7	27	7	348	39	7.55	0		0		0		0		0		0		11.36		1.92		6.01		5.67		3.63		13.99		5		1		2
P0ABG7	Peptidoglycan glycosyltransferase MrdB OS=Escherichia coli (strain K12) OX=83333 GN=mrdB PE=1 SV=1	7.19813e+07	40727288	49539628	42134684	25070078	91706410	High	High	High	High	High	High	8	2	9	2	370	40.4	9.29	0		0		0		0.002		0.002		0.004		4.68		2.16		2.05		1.89		2.02		1.86		2		1		1
P0A9W3	Energy-dependent translational throttle protein EttA OS=Escherichia coli (strain K12) OX=83333 GN=ettA PE=1 SV=2	7.48509e+06	2.65735e+06	3.78701e+06	6.7155e+06	2.2005e+06	2.98574e+06	High	High	High	High	Peak Found	High	4	2	7	2	555	62.4	5.6	0				0		0.002		0.002		0.004		4.35				2.62		1.88		1.89		2.45		2				2
P0AG44	50S ribosomal protein L17 OS=Escherichia coli (strain K12) OX=83333 GN=rplQ PE=1 SV=1	19859708	15195193	17049750	9873769	5263359	23021052	Peak Found	High	Peak Found	Peak Found	Peak Found	Peak Found	6	1	1	1	127	14.4	11.05									0.004												1.68
P04036	4-hydroxy-tetrahydrodipicolinate reductase OS=Escherichia coli (strain K12) OX=83333 GN=dapB PE=1 SV=1	9.33754e+07	103427265	130212923	88623644	73204138	138895838	High	High	High	High	High	High	31	7	17	7	273	28.7	5.76	0		0		0		0		0		0.005		7.28		3.54		1.89		4.02		2.24		3.42		5		2		2
P27836	UDP-N-acetyl-D-mannosaminuronic acid transferase OS=Escherichia coli (strain K12) OX=83333 GN=wecG PE=1 SV=2	1.13295e+06	3.31693e+06	6.51731e+06	2.77137e+06	5.74816e+06	3.78578e+07	Peak Found	Peak Found	High	Peak Found	Peak Found	High	32	6	6	6	246	27.9	9.55	0						0.004						7.88						1.71						5
P76034	Uncharacterized HTH-type transcriptional regulator YciT OS=Escherichia coli (strain K12) OX=83333 GN=yciT PE=4 SV=1	17066647	1.67043e+07	1.35435e+07	1.9184e+07	1.30606e+07	3.12921e+07	High	High	Peak Found	High	Peak Found	High	21	5	15	5	249	27.6	6.43	0				0.006				0		0.003		10.42				1.6				2.08		0		5				3
P37902	Glutamate/aspartate import solute-binding protein OS=Escherichia coli (strain K12) OX=83333 GN=gltI PE=1 SV=2	6.06543e+06	8.14938e+06	7.43941e+06	3.97863e+06	4.28836e+06	1.39497e+07	High	High	High	High	Peak Found	High	17	4	9	4	302	33.4	8.53	0				0.005		0.005		0.004		0.004		3.98				0		0		0		1.98		3				1
P09549	Cell division protein DedD OS=Escherichia coli (strain K12) OX=83333 GN=dedD PE=1 SV=2	174447508	8.13277e+07	1.15339e+08	1.18891e+08	6.06347e+07	1.80406e+08	High	High	High	High	High	High	59	7	37	7	220	22.9	8.21	0		0		0		0		0		0		6.78		8.09		3.95		10.45		3.56		13.21		6		5		4
P0A9G8	DNA-binding transcriptional dual regulator ModE OS=Escherichia coli (strain K12) OX=83333 GN=modE PE=1 SV=1	1.81986e+07	28665783	14686004	17613993	1.79809e+07	1.91366e+07	High	High	High	High	High	High	14	4	17	4	262	28.3	5.44	0.002		0.009		0		0		0		0		2.15		0		8.08		4.55		4.55		8.39		3		1		3
P29131	Cell division protein FtsN OS=Escherichia coli (strain K12) OX=83333 GN=ftsN PE=1 SV=3	3.13155e+08	1.50212e+08	2.31321e+08	2.1424e+08	9.75877e+07	2.26157e+08	High	High	High	High	High	High	66	21	83	21	319	35.8	10.17	0		0		0		0		0		0		27.59		11.01		29.31		23.26		17.71		41.17		16		8		15
P0A887	Ubiquinone/menaquinone biosynthesis C-methyltransferase UbiE OS=Escherichia coli (strain K12) OX=83333 GN=ubiE PE=1 SV=1	6.63817e+08	563109279	5.50905e+08	4.83797e+08	3.48581e+08	1041082914	High	High	High	High	High	High	44	10	85	10	251	28.1	7.99	0		0		0		0		0		0		20.51		13.58		33.67		18.77		29		43.86		8		4		5
P32129	Probable acyltransferase YihG OS=Escherichia coli (strain K12) OX=83333 GN=yihG PE=1 SV=1	938722	701240	1306551	710966	453842	2.72566e+06	Peak Found	Peak Found	Peak Found	Peak Found	Peak Found	High	4	1	1	1	310	36.3	9.6	0.005												1.66												1
P62620	4-hydroxy-3-methylbut-2-en-1-yl diphosphate synthase (flavodoxin) OS=Escherichia coli (strain K12) OX=83333 GN=ispG PE=1 SV=1	2.90672e+08	1.27826e+08	2.15836e+08	1.97657e+08	9.48308e+07	1.63523e+08	High	High	High	High	High	High	58	20	64	20	372	40.7	6.21	0		0		0		0		0		0		23.98		3.28		13.14		18.15		10.93		29.59		13		3		7
P27241	Lipopolysaccharide core biosynthesis protein RfaZ OS=Escherichia coli (strain K12) OX=83333 GN=rfaZ PE=4 SV=2	283064628	127984451	1.58917e+08	1.26285e+08	5.50908e+07	228511984	High	High	High	High	Peak Found	High	23	6	28	6	283	32.9	9.16	0				0		0		0		0		11.25				1.79		6.52		4.45		17.36		5				4
P0AAG3	Glutamate/aspartate import ATP-binding protein GltL OS=Escherichia coli (strain K12) OX=83333 GN=gltL PE=3 SV=1	1.04597e+07	1.97723e+07	2.30146e+07	1.05677e+07	9773070	5.36815e+07	High	High	High	High	High	High	17	5	10	5	241	26.6	7.11	0		0.009		0		0.003		0		0.003		8.69		0		2.73		2.72		3.39		0		3		1		1
P00864	Phosphoenolpyruvate carboxylase OS=Escherichia coli (strain K12) OX=83333 GN=ppc PE=1 SV=1							Not Found	Not Found	Not Found	High	Not Found	Not Found	1	1	1	1	883	99	5.68					0.006												1.63												1
P0A7Z4	DNA-directed RNA polymerase subunit alpha OS=Escherichia coli (strain K12) OX=83333 GN=rpoA PE=1 SV=1	6.92837e+09	3.61753e+09	6.95281e+09	4.08861e+09	2.39302e+09	5.88763e+09	High	High	High	High	High	High	64	22	303	22	329	36.5	5.06	0		0		0		0		0		0		95.64		72.52		66.93		108.81		82.51		123.52		15		15		15
P0AEE1	Inner membrane lipoprotein DcrB OS=Escherichia coli (strain K12) OX=83333 GN=dcrB PE=1 SV=1	5259322	2.43234e+06	3.82898e+06	2.09246e+06	1.05875e+06	4.20792e+06	High	Peak Found	Peak Found	Peak Found	Peak Found	Peak Found	6	1	1	1	185	19.8	5.33											0.004												2.34
P0ACR2	Uncharacterized HTH-type transcriptional regulator YdhB OS=Escherichia coli (strain K12) OX=83333 GN=ydhB PE=3 SV=1	1.17124e+06	916838	1.18583e+06	1.15336e+06	1.22012e+06	1.47873e+06	Peak Found	Peak Found	Peak Found	Peak Found	Peak Found	High	3	1	1	1	310	35.2	5.24	0.007												0												1
P0ADC3	Lipoprotein-releasing system transmembrane protein LolC OS=Escherichia coli (strain K12) OX=83333 GN=lolC PE=1 SV=1	1.27179e+08	5.80522e+07	7.5455e+07	7.15797e+07	4.15733e+07	1.28774e+08	High	High	High	High	High	High	22	8	32	8	399	43.2	6.29	0		0		0		0		0.002		0		10.31		8.01		5.6		5.94		1.97		10.51		8		4		4
P31064	UPF0394 inner membrane protein YedE OS=Escherichia coli (strain K12) OX=83333 GN=yedE PE=1 SV=1	628203	278911		1.28226e+06	873991	2.21666e+06	Peak Found	Peak Found	Not Found	High	Peak Found	Peak Found	4	1	1	1	401	44.4	10.04					0.005												0												1
P07821	Iron(3+)-hydroxamate import ATP-binding protein FhuC OS=Escherichia coli (strain K12) OX=83333 GN=fhuC PE=1 SV=3	3.03701e+06	3.68348e+06	4.56339e+06	1.91125e+06	1.16905e+06	11383601	High	Peak Found	Peak Found	Peak Found	Peak Found	High	9	2	3	2	265	28.9	7.33	0.002										0.003		2.31										0		2
P75821	Uncharacterized protein YbjS OS=Escherichia coli (strain K12) OX=83333 GN=ybjS PE=3 SV=2	7041404	4.09566e+06	6.60793e+06	4043959	1.8836e+06	9675723	Peak Found	High	High	Peak Found	Peak Found	High	7	2	4	2	337	38.1	8.63	0						0.004		0.002				3.89						1.71		1.84				2
P0ACK5	Deoxyribose operon repressor OS=Escherichia coli (strain K12) OX=83333 GN=deoR PE=1 SV=1	6357841	4.41869e+06	6.99351e+06	4.97702e+06	2.15977e+06	12308126	High	Peak Found	High	Peak Found	Peak Found	High	4	1	3	1	252	28.5	7.69	0.002						0.002				0.004		2.67						2.12				2.05		1
P17169	Glutamine--fructose-6-phosphate aminotransferase [isomerizing] OS=Escherichia coli (strain K12) OX=83333 GN=glmS PE=1 SV=4	3.80957e+06	1.39252e+06	433369	4.52762e+06	446411	634623	Peak Found	Peak Found	Peak Found	High	Peak Found	Peak Found	4	2	2	2	609	66.9	5.87					0.006												0												2
P77737	Oligopeptide transport ATP-binding protein OppF OS=Escherichia coli (strain K12) OX=83333 GN=oppF PE=3 SV=1	4.18373e+06	2.68694e+06	3.75639e+06	3.86879e+06	591952	10675605	High	Peak Found	High	High	Peak Found	High	17	4	11	4	334	37.2	7.75	0				0		0.002				0		6.94				3.78		2.02				5.89		4				1
P0A7A2	Probable phosphoglycerate mutase GpmB OS=Escherichia coli (strain K12) OX=83333 GN=gpmB PE=3 SV=1		368345			581614		Not Found	Peak Found	Not Found	Not Found	High	Not Found	5	1	1	1	215	24.1	5.66			0												2.07												1
P19636	Ethanolamine ammonia-lyase small subunit OS=Escherichia coli (strain K12) OX=83333 GN=eutC PE=1 SV=2	6.46033e+06	3.92045e+06	4.40752e+06	6.17444e+06	2.08136e+06	5.70397e+06	High	High	High	High	Peak Found	High	8	2	5	2	295	31.8	6.77	0.002				0		0.004		0.004		0.004		2.02				2.07		1.69		0		2.06		1				1
P0AF24	Ribonucleotide monophosphatase NagD OS=Escherichia coli (strain K12) OX=83333 GN=nagD PE=1 SV=1	3.05346e+07	49989826	6.09457e+07	3.66576e+07	3.04515e+07	1.1891e+08	High	High	High	High	High	High	29	5	14	5	250	27.1	5.41	0		0.007		0		0.002		0.004		0		5.24		1.67		1.94		2.1		1.71		4.45		3		2		2
P09053	Valine--pyruvate aminotransferase OS=Escherichia coli (strain K12) OX=83333 GN=avtA PE=1 SV=3	3747891	3041782	2.04761e+06	5.50153e+06	4.53243e+06	2.07962e+06	High	Peak Found	Peak Found	High	Peak Found	High	6	2	5	2	417	46.7	5.96	0.007				0						0.003		1.63				1.96						1.66		1				2
P27434	Cytoskeleton protein RodZ OS=Escherichia coli (strain K12) OX=83333 GN=rodZ PE=1 SV=2	953542			498421		961145	Peak Found	Not Found	Not Found	Peak Found	Not Found	High	5	1	1	1	337	36.2	5.8	0.007												0												1
P0A9K7	Phosphate-specific transport system accessory protein PhoU OS=Escherichia coli (strain K12) OX=83333 GN=phoU PE=1 SV=1	2.43348e+07	3.88178e+07	4.19987e+07	4.18097e+07	4.21887e+07	1.11046e+08	High	High	High	High	High	High	17	5	17	5	241	27.4	5.31	0		0		0		0.003		0.004		0.003		10.41		3.52		3.96		3.47		1.7		0		5		2		3
P0A7H6	Recombination protein RecR OS=Escherichia coli (strain K12) OX=83333 GN=recR PE=1 SV=1	123023	581316	1.50429e+06	121211	2.11072e+06	7603110	Peak Found	Peak Found	Peak Found	Peak Found	Peak Found	High	4	1	1	1	201	21.9	5.25	0.002												1.99												1
P29217	UPF0502 protein YceH OS=Escherichia coli (strain K12) OX=83333 GN=yceH PE=1 SV=3	3433286	7730351	7507315	5.07615e+06	6.42819e+06	8862549	High	High	High	High	High	High	4	1	6	1	215	24.2	5.06	0.005		0.01		0.005		0.004		0.004		0.004		1.66		1.64		0		1.72		0		1.77		1		1		1
P0ACN4	HTH-type transcriptional repressor AllR OS=Escherichia coli (strain K12) OX=83333 GN=allR PE=1 SV=1	1.63278e+07	25276366	2.12812e+07	2.22802e+07	1.33471e+07	4.18668e+07	High	High	High	High	High	High	15	4	13	4	271	29.3	6.14	0		0.008		0.005		0.002		0		0.003		5.97		0		0		2.07		6.04		0		4		1		1
P0AE01	tRNA (cytidine/uridine-2'-O-)-methyltransferase TrmJ OS=Escherichia coli (strain K12) OX=83333 GN=trmJ PE=1 SV=1	4.94112e+06	18563544	4547038	9.67491e+06	2.26434e+07	1.59774e+07	High	High	High	Peak Found	High	High	18	3	9	3	246	27	6	0		0				0.005		0		0.003		4.67		2.08				0		5.87		0		2		1
Q46920	NADPH-dependent 7-cyano-7-deazaguanine reductase OS=Escherichia coli (strain K12) OX=83333 GN=queF PE=1 SV=1	6.41121e+06	3.06379e+06	2.10526e+06	1.12805e+07	5059388	3.48786e+06	Peak Found	Peak Found	Peak Found	High	Peak Found	High	7	2	3	2	282	32.6	6.13	0.002				0.006								1.76				0								1				2
P0AA39	Ribosomal large subunit pseudouridine synthase C OS=Escherichia coli (strain K12) OX=83333 GN=rluC PE=1 SV=1	8.8098e+08	5.02264e+08	6.90711e+08	5.35815e+08	2.73331e+08	8.87425e+08	High	High	High	High	High	High	48	17	72	17	319	36	9.85	0		0		0		0		0		0		26.67		12.62		12.93		17.17		16.76		29.28		11		5		8
P0ADK0	Uncharacterized protein YiaF OS=Escherichia coli (strain K12) OX=83333 GN=yiaF PE=4 SV=2	1.60996e+07	1.13491e+07	1.86105e+07	1.27613e+07	7.36287e+06	3.89213e+07	Peak Found	Peak Found	High	Peak Found	Peak Found	High	22	4	5	4	236	25.6	6.55	0						0.002						6.79						2.1						4
P56258	TDP-N-acetylfucosamine:lipid II N-acetylfucosaminyltransferase OS=Escherichia coli (strain K12) OX=83333 GN=wecF PE=1 SV=2	1.07809e+08	4.10529e+07	5.88322e+07	41887956	1.82879e+07	9.94804e+07	High	High	High	High	Peak Found	High	14	6	16	6	359	40.6	7.55	0				0		0		0.002		0		3.79				3.32		5.98		1.76		6.73		3				1
P52067	Fosmidomycin resistance protein OS=Escherichia coli (strain K12) OX=83333 GN=fsr PE=1 SV=1	3141163	1.18202e+06	1.51437e+06	2742111	1.02731e+06	3.16742e+06	High	Peak Found	Peak Found	High	Peak Found	High	5	1	3	1	406	43.3	9.7	0.007				0						0.004		0				2.03						2.37		1				1
P02919	Penicillin-binding protein 1B OS=Escherichia coli (strain K12) OX=83333 GN=mrcB PE=1 SV=2	25906538	12064096	18841994	22440100	4.50074e+06	25645592	Peak Found	Peak Found	Peak Found	High	Peak Found	Peak Found	1	1	1	1	844	94.2	9.07					0.005												0												1
P0A9J8	Bifunctional chorismate mutase/prephenate dehydratase OS=Escherichia coli (strain K12) OX=83333 GN=pheA PE=1 SV=1	1.14941e+06	1.2594e+06	888005	1.56974e+06	1.20943e+06	746127	Peak Found	Peak Found	Peak Found	High	Peak Found	Peak Found	3	1	1	1	386	43.1	6.68					0.006												1.62												1
P0ACA3	Stringent starvation protein A OS=Escherichia coli (strain K12) OX=83333 GN=sspA PE=1 SV=2	6.19989e+07	2.32239e+08	8.99245e+07	6.61939e+07	177727646	1.37814e+08	High	High	High	Peak Found	High	High	27	5	25	5	212	24.3	5.34	0		0				0.003		0		0.004		14.65		6.14				3.78		17.14		2.35		5		3
P00803	Signal peptidase I OS=Escherichia coli (strain K12) OX=83333 GN=lepB PE=1 SV=2	4.10798e+08	1.95453e+08	3.02915e+08	2.50603e+08	1.16407e+08	5.28164e+08	High	High	High	High	High	High	34	15	59	15	324	35.9	7.33	0		0		0		0		0		0		20.13		8.31		21.35		17.4		8.82		20.49		13		7		8
P28635	D-methionine-binding lipoprotein MetQ OS=Escherichia coli (strain K12) OX=83333 GN=metQ PE=1 SV=2	1.45034e+09	8.73135e+08	1.14042e+09	8.27958e+08	5.95949e+08	1.99572e+09	High	High	High	High	High	High	61	14	120	14	271	29.4	5.29	0		0		0		0		0		0		42.75		32.56		40.44		32.52		38.78		62.17		13		5		6
P37634	Ribosomal RNA large subunit methyltransferase J OS=Escherichia coli (strain K12) OX=83333 GN=rlmJ PE=1 SV=1	10887548	7.88746e+06	8.80946e+06	7.36256e+06	5.47951e+06	1.83782e+07	High	High	High	High	High	High	7	2	11	2	280	31.9	8.66	0		0.009		0.005		0.003		0.004		0.003		4.25		0		0		3.83		0		0		1		1		1
P0AG30	Transcription termination factor Rho OS=Escherichia coli (strain K12) OX=83333 GN=rho PE=1 SV=1	7.13511e+07	2.73799e+07	44295715	68681212	2.92765e+07	8.58741e+07	High	High	High	High	High	High	23	9	30	9	419	47	7.25	0		0.009		0		0		0		0		13.91		1.62		7.35		9.73		4.6		15.04		7		3		3
P0AEM9	L-cystine-binding protein TcyJ OS=Escherichia coli (strain K12) OX=83333 GN=tcyJ PE=1 SV=1		915429	949059	282658	479990	1.75181e+06	Not Found	Peak Found	Peak Found	Peak Found	Peak Found	High	3	1	1	1	266	29	6.64	0.007												0												1
P0ACM2	HTH-type transcriptional repressor RspR OS=Escherichia coli (strain K12) OX=83333 GN=rspR PE=1 SV=1	23115424	1.18507e+07	1.33236e+07	1.65674e+07	8.17223e+06	21310192	High	High	Peak Found	High	High	High	13	3	10	3	228	26.5	6.3	0		0.003		0				0		0		8.15		1.83		2.45				2.2		5.66		2		1		2
P0A9X4	Cell shape-determining protein MreB OS=Escherichia coli (strain K12) OX=83333 GN=mreB PE=1 SV=1	6.15413e+09	2.686e+09	3.13415e+09	3.61715e+09	1.60859e+09	4.47082e+09	High	High	High	High	High	High	57	21	241	21	347	36.9	5.26	0		0		0		0		0		0		76.25		39.04		72.38		64.12		65.31		121.81		19		12		17
P03023	Lactose operon repressor OS=Escherichia coli (strain K12) OX=83333 GN=lacI PE=1 SV=3	2206557301	1.52802e+09	2.17689e+09	2.00037e+09	1.20633e+09	1847499942	High	High	High	High	High	High	47	19	182	19	360	38.6	6.89	0		0		0		0		0		0		80.73		40.08		46.1		60.21		46.83		80.44		17		12		15
P0AGE4	Serine/threonine transporter SstT OS=Escherichia coli (strain K12) OX=83333 GN=sstT PE=1 SV=1	9.9047e+06	6.18347e+06	9.1157e+06	7866598	4.03895e+06	13183338	Peak Found	Peak Found	Peak Found	Peak Found	Peak Found	High	4	2	2	2	414	43.4	8.47	0.005												1.65												2
P62707	2,3-bisphosphoglycerate-dependent phosphoglycerate mutase OS=Escherichia coli (strain K12) OX=83333 GN=gpmA PE=1 SV=2	4.38834e+07	4.1255e+07	53870713	3.19748e+07	2.40648e+07	8.81738e+07	High	High	High	High	High	High	13	3	11	3	250	28.5	6.18	0		0.009		0		0		0		0		5.27		1.61		2.45		4.06		4.81		4.68		2		1		1
P05852	tRNA N6-adenosine threonylcarbamoyltransferase OS=Escherichia coli (strain K12) OX=83333 GN=tsaD PE=1 SV=2	4.99916e+07	3.17267e+07	2.3323e+07	4.61592e+07	25967835	2.89979e+07	High	High	High	High	High	High	14	4	14	4	337	36	6.33	0		0		0		0.002		0		0.004		4.18		1.97		2.15		2.03		3.55		1.97		2		1		1
P27835	Probable ECA polymerase OS=Escherichia coli (strain K12) OX=83333 GN=wzyE PE=1 SV=3	9826656	5836707	6.98156e+06	7408644	3.78523e+06	6.07082e+06	High	High	Peak Found	Peak Found	Peak Found	Peak Found	1	1	2	1	450	51.5	9.64									0.004		0.003										0		1.6
P33360	Glycine betaine uptake system ATP-binding protein YehX OS=Escherichia coli (strain K12) OX=83333 GN=yehX PE=1 SV=1	1.2363e+07	8.14558e+06	1.10012e+07	9979324	5.95073e+06	1.22133e+07	High	Peak Found	Peak Found	Peak Found	Peak Found	High	6	2	3	2	308	34.4	6.29	0.002										0.003		1.74										1.6		2
P0AE06	Multidrug efflux pump subunit AcrA OS=Escherichia coli (strain K12) OX=83333 GN=acrA PE=1 SV=1	3.03044e+07	1.54984e+07	2.15375e+07	2.0172e+07	1.06223e+07	2.60932e+07	High	High	High	High	High	High	20	5	17	5	397	42.2	7.99	0		0.01		0		0		0		0		9.17		1.66		1.86		4.6		3.79		5.95		5		1		2
P63386	Intermembrane phospholipid transport system ATP-binding protein MlaF OS=Escherichia coli (strain K12) OX=83333 GN=mlaF PE=1 SV=1	2.39286e+08	2.01724e+08	1.87353e+08	1.4934e+08	8.96196e+07	307965982	High	High	High	High	High	High	25	7	33	7	269	29.1	6.64	0		0		0		0		0		0		11.17		4.45		4.88		9.62		11.99		13.13		5		4		3
P0AD99	Branched-chain amino acid permease BrnQ OS=Escherichia coli (strain K12) OX=83333 GN=brnQ PE=1 SV=1	46723488	25687112	32524852	28798022	15997807	54571156	High	High	High	High	High	High	3	1	13	1	439	46.2	8.34	0		0		0.004		0		0.002		0		4.07		2.23		1.72		4.08		1.84		11.06		1		1		1
P0C0S1	Small-conductance mechanosensitive channel OS=Escherichia coli (strain K12) OX=83333 GN=mscS PE=1 SV=1	6.1758e+06	6.83211e+06	9643953	4.15656e+06	6.52764e+06	27506046	Peak Found	High	High	Peak Found	Peak Found	Peak Found	8	2	2	2	286	30.9	8.34							0.006		0.004										1.63		1.61
P39180	Antigen 43 OS=Escherichia coli (strain K12) OX=83333 GN=flu PE=1 SV=3	9.49079e+06	1.03842e+07	1.61582e+07	1.01702e+07	2.21146e+06	21037230	High	High	Peak Found	Peak Found	Peak Found	High	5	4	8	4	1039	106.8	6.2	0.007								0		0		0								5.46		3.98		2
P0AEE5	D-galactose/methyl-galactoside binding periplasmic protein MglB OS=Escherichia coli (strain K12) OX=83333 GN=mglB PE=1 SV=1	1.21026e+08	258666709	9.00757e+07	2.36031e+08	2.80592e+08	1.39598e+08	High	High	High	High	High	High	46	16	41	16	332	35.7	6.02	0		0		0		0		0		0		9.53		18.16		10.24		4.04		8.91		7.31		6		9		6
P61889	Malate dehydrogenase OS=Escherichia coli (strain K12) OX=83333 GN=mdh PE=1 SV=1	2.47478e+08	1.61981e+08	2.91194e+08	2.45276e+08	1.34261e+08	2.75613e+08	High	High	High	High	High	High	29	8	62	8	312	32.3	5.77	0		0		0		0		0		0		29.96		11.4		13.19		16.5		15.15		29.52		8		7		6
P0A796	ATP-dependent 6-phosphofructokinase isozyme 1 OS=Escherichia coli (strain K12) OX=83333 GN=pfkA PE=1 SV=1	1.89755e+09	2.16498e+09	1.43926e+09	1.62895e+09	1773468637	2010981376	High	High	High	High	High	High	39	14	126	14	320	34.8	5.72	0		0		0		0		0		0		41.35		35.77		28.85		25.4		42.97		38.04		13		9		10
P0A940	Outer membrane protein assembly factor BamA OS=Escherichia coli (strain K12) OX=83333 GN=bamA PE=1 SV=1	3.45541e+08	1.97897e+08	2.49858e+08	1.96068e+08	1.18542e+08	3.31999e+08	High	High	High	High	High	High	18	13	70	13	810	90.5	5.12	0		0		0		0		0		0		19.48		7.29		23		27.07		10.77		33.5		8		3		8
P0AFI9	Putative permease PerM OS=Escherichia coli (strain K12) OX=83333 GN=perM PE=3 SV=1	5590943	3.2855e+06	4382366	3.60988e+06	1.90246e+06	9934871	High	Peak Found	High	Peak Found	Peak Found	High	3	1	4	1	353	39.2	9.03	0.002						0.002				0.004		2.32						1.81				2.18		1
Q46871	NADPH-dependent ferric-chelate reductase OS=Escherichia coli (strain K12) OX=83333 GN=yqjH PE=1 SV=1		581596			1.47772e+06	989108	Not Found	Peak Found	Not Found	Not Found	High	Peak Found	6	1	1	1	254	28.9	5.83			0												2.19												1
P32664	NAD-capped RNA hydrolase NudC OS=Escherichia coli (strain K12) OX=83333 GN=nudC PE=1 SV=2	5272249	8734670	5895311	3.93614e+06	5.23554e+06	1.71334e+07	Peak Found	High	High	High	High	High	15	3	8	3	257	29.7	5.78	0		0.008		0		0.002		0				6.22		0		1.87		2.11		3.75				3		1		1
P77150	Pyridoxal kinase PdxY OS=Escherichia coli (strain K12) OX=83333 GN=pdxY PE=1 SV=3	705246	5021832	841629	809931	4.63251e+06	2.06233e+06	Peak Found	High	Peak Found	Peak Found	High	High	5	1	3	1	287	31.3	6.52	0.005		0						0.004				1.66		2.02						1.61				1		1
P0A9F6	Glycine cleavage system transcriptional activator OS=Escherichia coli (strain K12) OX=83333 GN=gcvA PE=1 SV=1	5.73703e+06	2592150	874882	3.54193e+06	3.62652e+06	10946112	High	High	High	High	Peak Found	High	10	2	8	2	305	34.4	8.95	0.002				0		0.002		0.004		0		2.21				2.15		1.92		1.64		7.01		1				1
P0AEP3	UTP--glucose-1-phosphate uridylyltransferase OS=Escherichia coli (strain K12) OX=83333 GN=galU PE=1 SV=2	2.75701e+07	2.0569e+07	1.22075e+07	2.91779e+07	2.18316e+07	1.18258e+07	High	High	High	High	Peak Found	Peak Found	14	3	6	3	302	32.9	5.24					0.005		0.006		0		0.003						0		1.63		2.23		0						1
P30864	Uncharacterized HTH-type transcriptional regulator YafC OS=Escherichia coli (strain K12) OX=83333 GN=yafC PE=3 SV=1	3.529e+06	1815562	1253262	2.7587e+06	1.84701e+06	3267480	High	Peak Found	High	High	High	High	5	1	5	1	304	33.8	7.4	0.005		0.007		0		0.002				0.004		1.69		1.7		2.13		1.89				2.41		1		1		1
P0A707	Translation initiation factor IF-3 OS=Escherichia coli (strain K12) OX=83333 GN=infC PE=1 SV=1	10958697	4241212	7059232	7.84671e+06	2.16944e+06	11044910	Peak Found	High	High	High	Peak Found	High	15	2	5	2	180	20.6	9.52	0.002				0.005		0.003		0.003				3.06				0		2.77		0				2				1
P76245	Diguanylate cyclase DgcP OS=Escherichia coli (strain K12) OX=83333 GN=dgcP PE=1 SV=2	1510389	437897	1308976	934714	429847	1366421	High	High	Peak Found	High	Peak Found	High	4	1	4	1	341	38.5	5.2	0.002				0.005				0.004		0.004		1.91				0				0		2.14		1				1
P77775	Epimerase family protein YfcH OS=Escherichia coli (strain K12) OX=83333 GN=yfcH PE=3 SV=1	4.60519e+07	3.84261e+07	3.74651e+07	3.29379e+07	2.26965e+07	4.84833e+07	High	High	High	High	High	High	23	6	19	6	297	32.7	7.25	0		0.009		0		0.003		0		0		7.11		0		3.89		3.88		2.36		10.69		4		2		2
P0AFY2	Protein SanA OS=Escherichia coli (strain K12) OX=83333 GN=sanA PE=4 SV=1	2.67402e+06	1.75245e+06	2.88258e+06	2.98826e+06	1.23441e+06	5079360	High	Peak Found	High	Peak Found	Peak Found	High	4	1	3	1	239	27.3	9.17	0.002						0.003				0.004		1.73						2.33				1.81		1
P0A8W0	HTH-type transcriptional repressor NanR OS=Escherichia coli (strain K12) OX=83333 GN=nanR PE=1 SV=1	1.85324e+07	1.70345e+07	1.62809e+07	1.39078e+07	7.02559e+06	2.51219e+07	High	High	High	Peak Found	Peak Found	High	24	6	10	6	263	29.5	6.47	0						0.004		0		0		10.04						1.76		2.44		4.02		6
P69797	PTS system mannose-specific EIIAB component OS=Escherichia coli (strain K12) OX=83333 GN=manX PE=1 SV=2	1.95399e+08	1.34209e+08	1.36063e+08	1.07814e+08	1.62581e+08	3.56498e+08	High	High	High	High	High	High	42	13	60	13	323	35	6.02	0		0		0		0		0		0		21.7		10.05		7.49		12.59		7.62		22.15		11		7		5
P07913	L-threonine 3-dehydrogenase OS=Escherichia coli (strain K12) OX=83333 GN=tdh PE=1 SV=1	4.68138e+07	9.71821e+07	4.60505e+07	3.83545e+07	6.74148e+07	5.54047e+07	High	High	High	High	High	High	15	5	24	5	341	37.2	6.38	0.002		0		0.006		0		0		0		3.73		5.4		1.61		5.32		6.02		9.1		3		2		2
P10903	Nitrate/nitrite antiporter NarK OS=Escherichia coli (strain K12) OX=83333 GN=narK PE=1 SV=2	8049804	6371800	6.14287e+06	3.51928e+06	6.22006e+06	5788138	High	Peak Found	High	High	High	Peak Found	2	1	4	1	463	49.7	9.63			0		0		0.002				0.004				2.06		1.8		1.92				2.11				1		1
P30014	Ribonuclease T OS=Escherichia coli (strain K12) OX=83333 GN=rnt PE=1 SV=1					122964	6427545	Not Found	Not Found	Not Found	Not Found	Peak Found	High	12	2	2	2	215	23.5	5.39	0.005												1.7												2
P60651	Agmatinase OS=Escherichia coli (strain K12) OX=83333 GN=speB PE=1 SV=1	5.5498e+07	6.65395e+07	51667206	28005284	2.94475e+07	63153141	High	High	High	High	High	High	14	3	26	3	306	33.5	5.39	0		0		0		0		0		0		7.54		6.2		4.13		8.83		8.08		3.81		3		2		2
P0A7F6	S-adenosylmethionine decarboxylase proenzyme OS=Escherichia coli (strain K12) OX=83333 GN=speD PE=1 SV=1	8.53088e+06	5.19277e+06	9.34492e+06	2.45793e+07	8.98985e+06	64907683	Peak Found	Peak Found	High	High	Peak Found	High	17	4	7	4	264	30.4	5.39	0				0.005		0.005						6.13				0		0						4				1
P52643	D-lactate dehydrogenase OS=Escherichia coli (strain K12) OX=83333 GN=ldhA PE=1 SV=1	1.6598e+08	2.45583e+08	1.71178e+08	1.67384e+08	1.6871e+08	158234065	High	High	High	High	High	High	20	8	42	8	329	36.5	5.44	0		0		0		0		0		0		11.32		6.28		11.17		9.54		15.69		14.32		6		4		5
P77717	Uncharacterized lipoprotein YbaY OS=Escherichia coli (strain K12) OX=83333 GN=ybaY PE=1 SV=1	2.33997e+06	1.16374e+06	3754174		248800	1.95754e+07	High	Peak Found	Peak Found	Not Found	Peak Found	High	36	2	3	2	190	19.4	8.15	0.007										0.005		0										2.56		1
P0A725	UDP-3-O-acyl-N-acetylglucosamine deacetylase OS=Escherichia coli (strain K12) OX=83333 GN=lpxC PE=1 SV=1	1.26398e+08	75563492	6.29476e+07	9.68164e+07	4.07441e+07	8.67758e+07	High	High	High	High	High	High	23	7	20	7	305	33.9	5.86	0		0		0		0.003		0.004		0		5.72		3.5		3.54		2.2		0		12.58		4		2		3
P0AAT4	Miniconductance mechanosensitive channel YbdG OS=Escherichia coli (strain K12) OX=83333 GN=ybdG PE=1 SV=1	7.50667e+08	3.98609e+08	5.18601e+08	5.5164e+08	2.2466e+08	7.37857e+08	High	High	High	High	High	High	28	14	84	14	415	46.6	8.15	0		0		0		0		0		0		26.23		4.31		16.85		25.58		16.25		42.55		10		3		7
P67910	ADP-L-glycero-D-manno-heptose-6-epimerase OS=Escherichia coli (strain K12) OX=83333 GN=hldD PE=1 SV=1	4.32525e+09	2.97433e+09	3.47716e+09	2.65659e+09	2.13814e+09	5.0627e+09	High	High	High	High	High	High	66	26	254	26	310	34.9	4.93	0		0		0		0		0		0		95.46		56.5		48.72		72.53		72.41		110.59		22		17		13
P0AGJ2	tRNA (guanosine(18)-2'-O)-methyltransferase OS=Escherichia coli (strain K12) OX=83333 GN=trmH PE=1 SV=1	1.48381e+07	1.49048e+07	1.31671e+07	5.85457e+07	1.859e+07	36107712	High	High	High	High	High	High	25	5	12	5	229	25.3	7.23	0.005		0		0		0.004		0		0.003		1.68		3.77		1.89		1.64		3.63		1.65		2		2		2
P05020	Dihydroorotase OS=Escherichia coli (strain K12) OX=83333 GN=pyrC PE=1 SV=2	1.09031e+07	35055662	9.45739e+06	1.45125e+07	1.31483e+07	1.87553e+07	Peak Found	High	Peak Found	High	High	Peak Found	9	3	8	3	348	38.8	6.19			0		0.005				0						3.52		0				3.7						2		1
P0AB91	Phospho-2-dehydro-3-deoxyheptonate aldolase, Phe-sensitive OS=Escherichia coli (strain K12) OX=83333 GN=aroG PE=1 SV=1	2.79012e+07	1.23126e+07	1.79283e+07	3.36923e+07	17543974	1.80905e+07	High	High	High	Peak Found	High	High	8	3	7	3	350	38	6.6	0.002		0.005				0.004		0		0		2.23		1.79				1.71		2.09		4.42		1		1
P0DTT0	50S ribosomal subunit assembly factor BipA OS=Escherichia coli (strain K12) OX=83333 GN=bipA PE=1 SV=1	250711					1.40577e+06	Peak Found	Not Found	Not Found	Not Found	Not Found	High	3	1	1	1	607	67.3	5.33	0.007												0												1
P60422	50S ribosomal protein L2 OS=Escherichia coli (strain K12) OX=83333 GN=rplB PE=1 SV=2	4.54568e+10	2.5582e+10	3.15828e+10	2.67711e+10	1.36612e+10	5.23936e+10	High	High	High	High	High	High	73	28	627	28	273	29.8	10.93	0		0		0		0		0		0		260.35		164.15		208.93		201.46		204		279.12		28		15		18
P64604	Intermembrane phospholipid transport system binding protein MlaD OS=Escherichia coli (strain K12) OX=83333 GN=mlaD PE=1 SV=1	3.31914e+07	2.37541e+07	3.49153e+07	2.33552e+07	1.30022e+07	4.37876e+07	High	High	High	High	Peak Found	High	27	5	13	5	183	19.6	4.93	0.005				0		0		0		0.002		1.67				3.32		5.25		3.43		3.57		3				2
P0AEH1	Regulator of sigma-E protease RseP OS=Escherichia coli (strain K12) OX=83333 GN=rseP PE=1 SV=1							Not Found	Not Found	Not Found	Not Found	Not Found	High	2	1	1	1	450	49	7.12	0.002												1.78												1
P0A8S1	HTH-type transcriptional regulator ArgP OS=Escherichia coli (strain K12) OX=83333 GN=argP PE=1 SV=1	1.74566e+07	1.19019e+07	13244449	1.13665e+07	10567815	2.75211e+07	High	High	High	High	Peak Found	High	14	4	13	4	297	33.5	6.87	0				0		0.003		0		0		7.54				2.15		2.18		3.58		6.33		4				2
P75863	Uncharacterized protein YcbX OS=Escherichia coli (strain K12) OX=83333 GN=ycbX PE=1 SV=1	1.30475e+06	726582	442610	360752	258295	2.05903e+06	Peak Found	Peak Found	Peak Found	Peak Found	Peak Found	High	4	1	1	1	369	40.6	7.65	0.002												2.49												1
P0A8A4	Phosphoenolpyruvate synthase regulatory protein OS=Escherichia coli (strain K12) OX=83333 GN=ppsR PE=1 SV=1	25081712	2.20755e+07	2.29757e+07	1.98414e+07	1.18031e+07	3.85566e+07	High	High	High	High	High	High	19	5	14	5	277	31.2	6.43	0		0.005		0		0.006		0		0		6.91		1.78		1.93		0		3.75		4.18		3		1		1
P68688	Glutaredoxin 1 OS=Escherichia coli (strain K12) OX=83333 GN=grxA PE=1 SV=1	8.16826e+07	5.71685e+07	6.07635e+07	4.91331e+07	3.22555e+07	73595127	High	High	High	High	Peak Found	High	42	3	19	3	85	9.7	4.97	0				0		0.003		0.004		0		8.52				3.91		3.73		1.63		5.6		3				2
P0A7V0	30S ribosomal protein S2 OS=Escherichia coli (strain K12) OX=83333 GN=rpsB PE=1 SV=2	6.87455e+09	4821166520	4.47518e+09	4.26943e+09	3.06096e+09	9980440550	High	High	High	High	High	High	79	24	229	24	241	26.7	7.14	0		0		0		0		0		0		90.2		42.07		44.12		56.1		49.65		95.74		20		17		15
P0AFD4	NADH-quinone oxidoreductase subunit H OS=Escherichia coli (strain K12) OX=83333 GN=nuoH PE=1 SV=1	15913059	10641127	15864699	13187565	7.10259e+06	30474826	Peak Found	Peak Found	High	Peak Found	High	High	2	1	3	1	325	36.2	7.4	0.003		0.007				0.004						1.71		1.7				1.72						1		1
P25437	S-(hydroxymethyl)glutathione dehydrogenase OS=Escherichia coli (strain K12) OX=83333 GN=frmA PE=1 SV=3	28578175	2.15799e+07	2.34077e+07	25024847	17844029	2.2962e+07	High	Peak Found	High	High	Peak Found	High	5	2	7	2	369	39.3	6.28	0.006				0		0.003				0.003		1.63				2.23		3.42				1.67		2				2
P0A9G6	Isocitrate lyase OS=Escherichia coli (strain K12) OX=83333 GN=aceA PE=1 SV=1	5.59928e+07	5.78593e+07	4.77074e+07	40617257	2.92854e+07	5.86955e+07	High	High	High	High	High	High	27	8	14	8	434	47.5	5.31	0		0.008		0		0.003		0.004		0.003		4.4		0		2.08		2.35		1.71		1.62		5		1		1
P0A7L0	50S ribosomal protein L1 OS=Escherichia coli (strain K12) OX=83333 GN=rplA PE=1 SV=2	3.25827e+10	2.01532e+10	2.41406e+10	1.84125e+10	1.20127e+10	3.40877e+10	High	High	High	High	High	High	53	14	305	14	234	24.7	9.64	0		0		0		0		0		0		120.32		94.89		78.21		110.99		99.31		173.72		14		11		10
P28861	Flavodoxin/ferredoxin--NADP reductase OS=Escherichia coli (strain K12) OX=83333 GN=fpr PE=1 SV=4	1.40476e+07	1.67334e+07	1.14615e+07	9.54531e+06	1.37488e+07	10774423	High	High	High	High	High	High	10	3	7	3	248	27.7	6.65	0.003		0		0		0.002		0		0.004		1.7		2.24		2.31		1.93		2.24		1.99		2		1		1
P20966	PTS system fructose-specific EIIB'BC component OS=Escherichia coli (strain K12) OX=83333 GN=fruA PE=1 SV=1	1.44868e+07	7.79527e+06	1.2553e+07	1.28158e+07	4.90124e+06	2.24242e+07	High	High	Peak Found	High	High	High	9	5	15	5	563	57.5	8.75	0		0.007		0.006				0.004		0		7.37		1.7		0				1.74		6.22		4		1		3
P0AC75	3-deoxy-D-manno-octulosonic acid transferase OS=Escherichia coli (strain K12) OX=83333 GN=waaA PE=1 SV=1	2.80133e+07	9.58304e+06	2.26951e+07	14818542	4.91961e+06	1.74231e+07	High	High	High	Peak Found	High	High	10	4	7	4	425	47.3	9.79	0		0.008				0.005		0.004		0.004		3.78		0				0		1.71		1.8		2		1
P0A8M0	Asparagine--tRNA ligase OS=Escherichia coli (strain K12) OX=83333 GN=asnS PE=1 SV=2	9128581	8218320	7.39535e+06	6341798	7.0756e+06	9.60305e+06	Peak Found	High	High	Peak Found	High	High	4	2	4	2	466	52.5	5.31	0.005		0.008				0.005		0.003				1.68		0				0		0				1		1
P31680	Co-chaperone protein DjlA OS=Escherichia coli (strain K12) OX=83333 GN=djlA PE=1 SV=1	2.53226e+08	1.4192e+08	1.6982e+08	1.66283e+08	7.61692e+07	234934320	High	High	High	High	Peak Found	High	35	8	28	8	271	30.6	9.73	0				0		0		0		0		11.18				6.04		4.25		8.39		14.34		7				4
P0A6L9	Co-chaperone protein HscB OS=Escherichia coli (strain K12) OX=83333 GN=hscB PE=1 SV=1	50157784	83071176	44592408	69703424	130545376	51220196	Peak Found	High	Peak Found	Peak Found	Peak Found	Peak Found	4	1	1	1	171	20.1	5.19									0.004												1.62
P25737	Lysine-specific permease LysP OS=Escherichia coli (strain K12) OX=83333 GN=lysP PE=1 SV=5	1.04439e+08	6.25044e+07	7.32968e+07	6.88533e+07	4.05174e+07	86025055	High	High	High	High	High	High	8	5	22	5	489	53.5	8.81	0		0		0		0.004		0.002		0		7.27		3.55		1.96		1.66		1.83		5.71		4		3		2
P25539	Riboflavin biosynthesis protein RibD OS=Escherichia coli (strain K12) OX=83333 GN=ribD PE=1 SV=1	6.01951e+06	3.13899e+06	5.78713e+06	7.08628e+06	3.5e+06	3.97146e+06	Peak Found	Peak Found	High	High	Peak Found	High	4	2	3	2	367	40.3	7.59	0.006				0.004		0.005						0				1.73		0						1				1
P0ACL2	Exu regulon transcriptional regulator OS=Escherichia coli (strain K12) OX=83333 GN=exuR PE=4 SV=1	4.44311e+07	2.38645e+07	3.08503e+07	2.76948e+07	1.28118e+07	4.24996e+07	High	High	High	High	High	High	28	7	17	7	258	29.8	5.63	0		0.009		0.004		0		0		0		7.27		0		1.65		4.29		4.51		6.45		3		3		1
P36659	Curved DNA-binding protein OS=Escherichia coli (strain K12) OX=83333 GN=cbpA PE=1 SV=2	4.49265e+07	3.07789e+07	4.34471e+07	2.85911e+07	3.67728e+07	3.97186e+07	High	Peak Found	High	Peak Found	Peak Found	High	14	4	5	4	306	34.4	6.81	0.007						0.005				0.003		0						0				1.61		2
P12999	Malonyl-[acyl-carrier protein] O-methyltransferase OS=Escherichia coli (strain K12) OX=83333 GN=bioC PE=1 SV=2	2.54593e+06	468815	1.75853e+06			10399316	Peak Found	Peak Found	Peak Found	Not Found	Not Found	High	6	1	1	1	251	28.3	8.13	0.007												0												1
P0AE88	Transcriptional regulatory protein CpxR OS=Escherichia coli (strain K12) OX=83333 GN=cpxR PE=1 SV=1	13477598	1.93277e+07	7761758	1.19586e+07	1.29219e+07	24454315	High	High	High	High	High	High	9	3	13	3	232	26.3	5.66	0.003		0.009		0.006		0.005		0.004		0.003		1.72		1.61		0		0		0		0		3		2		2
P0A993	Fructose-1,6-bisphosphatase class 1 OS=Escherichia coli (strain K12) OX=83333 GN=fbp PE=1 SV=1	7.4471e+06	4.68006e+06	4.03583e+06	6.2981e+06	4.77186e+06	12404970	High	High	Peak Found	High	Peak Found	High	10	2	6	2	332	36.8	5.99	0.007				0.005				0.004		0.003		0				0				0		0		1				1
P0AGE9	Succinate--CoA ligase [ADP-forming] subunit alpha OS=Escherichia coli (strain K12) OX=83333 GN=sucD PE=1 SV=2	299527919	4.28953e+08	2.42347e+08	3.3761e+08	2.44908e+08	2.79769e+08	High	High	High	High	High	High	45	12	75	12	289	29.8	6.79	0		0		0		0		0		0		14.92		19.14		28.69		10.16		22.24		16.75		7		10		9
P0AAE2	Proline-specific permease ProY OS=Escherichia coli (strain K12) OX=83333 GN=proY PE=1 SV=1	8.94092e+06	3.79816e+06	5.99246e+06	8763491	2.4109e+06	1.40639e+07	High	Peak Found	Peak Found	High	Peak Found	High	7	2	5	2	457	50.2	9.61	0.007				0						0.004		0				2.4						2.09		2				1
P75957	Lipoprotein-releasing system ATP-binding protein LolD OS=Escherichia coli (strain K12) OX=83333 GN=lolD PE=1 SV=2	2756400	4.13091e+06	5190779	2.64333e+06	4369313	28900762	High	Peak Found	Peak Found	Peak Found	Peak Found	High	6	1	4	1	233	25.4	8.05	0										0.004		4.72										2.12		1
P0A6U5	Ribosomal RNA small subunit methyltransferase G OS=Escherichia coli (strain K12) OX=83333 GN=rsmG PE=1 SV=1	2.27261e+06	2.71751e+06	281298	5029022	4.76697e+06	2.4511e+06	Peak Found	Peak Found	Peak Found	High	Peak Found	Peak Found	5	1	1	1	207	23.4	6.54					0.005												0												1
P0AF16	Lipid II flippase MurJ OS=Escherichia coli (strain K12) OX=83333 GN=murJ PE=1 SV=1	42869103	1.77571e+07	2.87029e+07	34453632	1.1241e+07	6.4252e+07	High	High	High	High	High	High	11	5	16	5	511	55.2	10.1	0		0.003		0		0.003		0.003		0		7.43		1.83		4.01		3.86		0		4.06		2		1		3
P00954	Tryptophan--tRNA ligase OS=Escherichia coli (strain K12) OX=83333 GN=trpS PE=1 SV=3	36632463	3.31395e+07	2.24452e+07	4.84182e+07	3.41981e+07	4.04317e+07	High	High	High	High	High	High	7	3	21	3	334	37.4	6.74	0		0		0		0.003		0		0		7.17		4.17		6.07		2.32		6		9.63		2		1		3
P77444	Cysteine desulfurase OS=Escherichia coli (strain K12) OX=83333 GN=sufS PE=1 SV=1	5351888	970312	235072	4.3856e+06			High	Peak Found	Peak Found	High	Not Found	Not Found	2	1	2	1	406	44.4	6.34					0						0.003						2.04						0						1
P0AEW9	1-phosphofructokinase OS=Escherichia coli (strain K12) OX=83333 GN=fruK PE=1 SV=1	3.9e+08	1.848e+08	1.38468e+08	457069945	1.66585e+08	1.45034e+08	High	High	High	High	High	High	20	7	44	7	312	33.7	5.54	0		0		0		0.003		0		0		5.78		15.97		19.99		3.73		10.38		15.06		3		6		4
P64610	Uncharacterized protein YrbL OS=Escherichia coli (strain K12) OX=83333 GN=yrbL PE=2 SV=1	14342291	8842319	10498022	11093047	6618970	16089461	High	High	High	Peak Found	Peak Found	Peak Found	5	1	3	1	210	24.3	8.73							0.005		0		0.004								0		2.12		1.96
P60955	Phosphatidylglycerol--prolipoprotein diacylglyceryl transferase OS=Escherichia coli (strain K12) OX=83333 GN=lgt PE=1 SV=1	2.54379e+06	1.21935e+06	2.44152e+06	1.98808e+06	335536	3.31771e+06	High	Peak Found	Peak Found	Peak Found	Peak Found	Peak Found	3	1	1	1	291	33.1	9.52											0.003												0
P0A769	Divalent metal cation transporter MntH OS=Escherichia coli (strain K12) OX=83333 GN=mntH PE=1 SV=1	34186992	8584899	20065546	17792397	13377846	1.24962e+07	Peak Found	Peak Found	Peak Found	High	Peak Found	High	2	1	3	1	412	44.2	9.82	0.007				0								1.6				3.55								1				1
P32684	Dual-specificity RNA pseudouridine synthase RluF OS=Escherichia coli (strain K12) OX=83333 GN=rluF PE=1 SV=1	61481317	31941778	42693035	4.05054e+07	1.22466e+07	68316496	High	High	High	High	Peak Found	High	13	4	9	4	290	32.5	9.67	0.002				0		0.005		0.002		0.004		1.79				1.89		0		1.83		2.07		1				3
P0AB85	FAD:protein FMN transferase OS=Escherichia coli (strain K12) OX=83333 GN=apbE PE=1 SV=1	1.98268e+07	7.4515e+06	1.33326e+07	1.18165e+07	4.9694e+06	2.47754e+07	High	Peak Found	Peak Found	High	Peak Found	High	15	5	7	5	351	38.5	5.72	0.002				0						0.004		1.73				3.29						1.92		3				2
P32144	HTH-type transcriptional repressor CsqR OS=Escherichia coli (strain K12) OX=83333 GN=csqR PE=1 SV=2	3.493e+07	2.14437e+07	2.03258e+07	2.56821e+07	1.37117e+07	3.00811e+07	High	High	High	High	High	High	21	6	23	6	261	28.5	5.99	0		0		0		0.003		0		0		7.64		4.13		6.8		3.46		5.58		9.96		5		2		3
P77804	Protein YdgA OS=Escherichia coli (strain K12) OX=83333 GN=ydgA PE=1 SV=1	4911497	3.13734e+06	3009650	3.07035e+06	1.40571e+06	4.11404e+06	High	Peak Found	Peak Found	Peak Found	Peak Found	High	3	1	2	1	502	54.7	5.17	0.007										0.004		1.62										1.99		1
P0AE22	Class B acid phosphatase OS=Escherichia coli (strain K12) OX=83333 GN=aphA PE=1 SV=1		141628	473504	305532	715560	1.54341e+06	Not Found	Peak Found	Peak Found	Peak Found	Peak Found	High	6	1	2	1	237	26.1	7.43	0.007												1.61												1
P0AF52	Guanine/hypoxanthine permease GhxP OS=Escherichia coli (strain K12) OX=83333 GN=ghxP PE=1 SV=1	1.00154e+07	8.74649e+06	1.04742e+07	7.92644e+06	6.81518e+06	30549711	High	Peak Found	Peak Found	High	Peak Found	High	7	2	5	2	449	45.7	6.92	0.007				0						0.004		0				2.28						2.02		1				1
P75931	Putative oxidoreductase YceM OS=Escherichia coli (strain K12) OX=83333 GN=yceM PE=1 SV=1	2455428	1.2655e+06	1.7638e+06	1842778	953815	3.55113e+06	High	Peak Found	Peak Found	Peak Found	Peak Found	Peak Found	4	1	1	1	307	33.7	7.3											0.004												1.94
P16525	DNA replication terminus site-binding protein OS=Escherichia coli (strain K12) OX=83333 GN=tus PE=1 SV=1	8.30639e+06	3.48333e+06	4.59078e+06	5.80403e+06	1.86052e+06	7.87389e+06	Peak Found	Peak Found	Peak Found	Peak Found	Peak Found	High	7	2	2	2	309	35.8	9.55	0.007												0												2
P0AB03	Uncharacterized protein YcbJ OS=Escherichia coli (strain K12) OX=83333 GN=ycbJ PE=4 SV=1	2471707	1.71313e+06	2.62643e+06	2.31719e+06	2.97643e+06	1.65685e+06	Peak Found	Peak Found	High	Peak Found	Peak Found	Peak Found	3	1	1	1	297	34.5	7.08							0.002												1.83
P0A6Q6	3-hydroxyacyl-[acyl-carrier-protein] dehydratase FabZ OS=Escherichia coli (strain K12) OX=83333 GN=fabZ PE=1 SV=1	1.57829e+06	1.48364e+06	1.70682e+06	1.15731e+06	618967	2.2235e+06	Peak Found	Peak Found	Peak Found	Peak Found	Peak Found	High	5	1	1	1	151	17	7.39	0.007												0												1
P17854	Phosphoadenosine 5'-phosphosulfate reductase OS=Escherichia coli (strain K12) OX=83333 GN=cysH PE=1 SV=3	3.27081e+06	7.48608e+06	3.94929e+06	5.24164e+06	4.40952e+06	8.47271e+06	High	Peak Found	Peak Found	Peak Found	High	High	9	2	3	2	244	28	5.71	0.002		0.008								0.003		2.04		0								1.72		1		1
P0ABP8	Purine nucleoside phosphorylase DeoD-type OS=Escherichia coli (strain K12) OX=83333 GN=deoD PE=1 SV=2	3.26886e+06	1.48355e+07	5.26205e+06	4.37728e+06	1.64721e+07	27386685	Peak Found	High	High	High	High	High	21	4	10	4	239	25.9	5.66	0		0		0.004		0.003		0				6.71		2.13		1.71		2.16		3.88				4		1		1
P0A7Y0	Ribonuclease 3 OS=Escherichia coli (strain K12) OX=83333 GN=rnc PE=1 SV=1	7.54863e+07	125586597	9.44178e+07	1.00003e+08	1.05249e+08	1.59088e+08	High	High	High	High	High	High	27	8	24	8	226	25.5	6.89	0		0		0		0		0		0		5.44		3.82		8.31		4.17		7.14		6.56		3		4		5
P00960	Glycine--tRNA ligase alpha subunit OS=Escherichia coli (strain K12) OX=83333 GN=glyQ PE=1 SV=2	716082065	602493201	4.81334e+08	5.86532e+08	4.72711e+08	6.36026e+08	High	High	High	High	High	High	42	10	56	10	303	34.8	5	0		0		0		0		0		0		16.26		10.79		13.88		13.79		17.38		14.86		7		3		6
P63020	Fe/S biogenesis protein NfuA OS=Escherichia coli (strain K12) OX=83333 GN=nfuA PE=1 SV=1	1.84663e+07	4.06388e+07	3.00559e+07	2.83092e+07	5.87712e+07	1.18254e+08	High	High	High	High	High	High	33	6	22	6	191	21	4.64	0		0		0		0		0		0.005		11.73		10.17		4.78		6.67		5.02		2.79		5		4		3
P0ADY7	50S ribosomal protein L16 OS=Escherichia coli (strain K12) OX=83333 GN=rplP PE=1 SV=1	2.28308e+06	2.69556e+06	1.9082e+06	1245593	1.82592e+06	4.14275e+06	Peak Found	High	Peak Found	Peak Found	Peak Found	Peak Found	12	1	1	1	136	15.3	11.22									0.004												1.69
P0AC02	Outer membrane protein assembly factor BamD OS=Escherichia coli (strain K12) OX=83333 GN=bamD PE=1 SV=1	5.7423e+07	8.55633e+07	1.23886e+08	8.34225e+07	1.14288e+08	6.25743e+08	High	High	High	High	High	High	45	11	38	11	245	27.8	6.6	0		0		0		0		0		0		25.35		6.04		10.46		9.6		5.73		9.43		10		3		4
P00452	Ribonucleoside-diphosphate reductase 1 subunit alpha OS=Escherichia coli (strain K12) OX=83333 GN=nrdA PE=1 SV=2	3.6258e+07	2.26404e+07	2.59273e+07	3.22819e+07	2.00448e+07	37750243	High	High	High	High	High	High	6	5	12	5	761	85.7	6.18	0.002		0.008		0.004		0.003		0		0		2.15		0		1.74		3.73		3.51		5.63		2		1		2
P0A9M0	Lon protease OS=Escherichia coli (strain K12) OX=83333 GN=lon PE=1 SV=1	6.7618e+06	6.40415e+06	7.03429e+06	5.8602e+06	3.55602e+06	54786099	High	High	Peak Found	Peak Found	Peak Found	High	8	5	6	5	784	87.4	6.39	0								0.004		0.003		6.05								1.69		0		4
P0A9P6	ATP-dependent RNA helicase DeaD OS=Escherichia coli (strain K12) OX=83333 GN=deaD PE=1 SV=2	2.7576e+07	1.21976e+07	1.64989e+07	19656741	9.65207e+06	28489507	High	High	High	High	Peak Found	High	10	6	15	6	629	70.5	8.72	0				0		0.003		0		0		8.12				3.42		2.27		5.38		3.95		5				1
P27126	Lipopolysaccharide core biosynthesis protein RfaS OS=Escherichia coli (strain K12) OX=83333 GN=rfaS PE=4 SV=1	3.17743e+08	1.77386e+08	2.04488e+08	1.91087e+08	1.02376e+08	2.90447e+08	High	High	High	High	High	High	34	12	42	12	311	36.7	8.82	0		0.007		0		0		0		0		6.45		1.7		10.97		8.06		10.98		18.81		5		1		6
P37765	Ribosomal large subunit pseudouridine synthase B OS=Escherichia coli (strain K12) OX=83333 GN=rluB PE=1 SV=2	1.32621e+09	6.56337e+08	9.05022e+08	7.90142e+08	4.26097e+08	1.51004e+09	High	High	High	High	High	High	56	19	175	19	291	32.7	10.02	0		0		0		0		0		0		56.55		22.43		43.23		37.49		43.94		76.14		18		7		12
P0AEY3	Nucleoside triphosphate pyrophosphohydrolase OS=Escherichia coli (strain K12) OX=83333 GN=mazG PE=1 SV=1	5.39376e+06		4.89266e+06	3.93348e+06	1.01043e+06	13326582	Peak Found	Not Found	Peak Found	Peak Found	Peak Found	High	4	1	1	1	263	30.4	4.77	0.007												0												1
P0A7H0	DNA replication and repair protein RecF OS=Escherichia coli (strain K12) OX=83333 GN=recF PE=1 SV=2							High	Not Found	Not Found	Not Found	Not Found	Not Found	4	1	1	1	357	40.5	7.25											0.003												0
P0A9M8	Phosphate acetyltransferase OS=Escherichia coli (strain K12) OX=83333 GN=pta PE=1 SV=2	6.15453e+06	3.55644e+06	4.67872e+06	7.14324e+06	3.56152e+06	4.43896e+06	High	Peak Found	High	Peak Found	Peak Found	High	4	2	6	2	714	77.1	5.41	0.002						0.003				0		3.75						2.37				3.82		2
P07001	NAD(P) transhydrogenase subunit alpha OS=Escherichia coli (strain K12) OX=83333 GN=pntA PE=1 SV=2	6855130	4.12639e+06	5.58003e+06	6.59762e+06	3.9191e+06	7081868	Peak Found	Peak Found	High	High	Peak Found	High	6	3	4	3	510	54.6	5.83	0.002				0.005		0.003						1.75				0		3.63						1				1
P0AAE0	D-serine/D-alanine/glycine transporter OS=Escherichia coli (strain K12) OX=83333 GN=cycA PE=1 SV=1	1.08412e+08	5.41354e+07	6.73788e+07	7.43645e+07	3.62518e+07	1.49262e+08	High	High	High	High	High	High	9	4	30	4	470	51.6	8.72	0		0		0		0		0		0		9.93		5.82		9.65		6.16		9.08		20.95		3		3		3
P0AAD8	Threonine/serine transporter TdcC OS=Escherichia coli (strain K12) OX=83333 GN=tdcC PE=1 SV=1	4.6878e+06	2.80589e+06	2.77363e+06	3.8765e+06	1.54496e+06	5.04643e+06	High	Peak Found	High	High	Peak Found	High	5	2	5	2	443	48.8	8.94	0.002				0		0.003				0.004		2.11				2.13		2.2				1.88		2				1
P31825	tRNA1(Val) (adenine(37)-N6)-methyltransferase OS=Escherichia coli (strain K12) OX=83333 GN=yfiC PE=1 SV=2		714703		368955	324568	217339	Not Found	Peak Found	Not Found	Peak Found	High	Peak Found	4	1	1	1	245	27.3	5.05			0.008												0												1
P07649	tRNA pseudouridine synthase A OS=Escherichia coli (strain K12) OX=83333 GN=truA PE=1 SV=1	1.20473e+07	10027805	9.97166e+06	9.26466e+06	5.74807e+06	2.43367e+07	High	High	Peak Found	High	High	High	19	4	11	4	270	30.4	8.53	0.002		0.01		0.004				0		0.004		3.67		1.66		1.77				2.21		1.91		4		1		1
P0A825	Serine hydroxymethyltransferase OS=Escherichia coli (strain K12) OX=83333 GN=glyA PE=1 SV=1	7.12567e+06	5.32799e+06	6.83823e+06	8.535e+06	7.31512e+06	7.69653e+06	High	Peak Found	Peak Found	High	Peak Found	Peak Found	4	2	2	2	417	45.3	6.48					0.005						0.003						0						0						1
P0A962	L-asparaginase 1 OS=Escherichia coli (strain K12) OX=83333 GN=ansA PE=1 SV=1	6.54649e+06	1.30642e+07	3.57553e+06	9.84583e+06	1.44768e+07	6.44254e+06	High	High	High	High	High	High	11	3	8	3	338	37.1	5.86	0.006		0.003		0		0.005		0.002		0.004		0		1.86		3.77		0		1.8		1.97		1		1		1
Q46925	Cysteine desulfurase CsdA OS=Escherichia coli (strain K12) OX=83333 GN=csdA PE=1 SV=1	4.32322e+06	7.19111e+06	14972007	5.0638e+06	7.25339e+06	36362724	High	High	Peak Found	Peak Found	Peak Found	Peak Found	3	1	2	1	401	43.2	5.52									0.004		0.004										1.67		1.94
P60716	Lipoyl synthase OS=Escherichia coli (strain K12) OX=83333 GN=lipA PE=1 SV=1	1.34797e+09	7.85203e+08	9.5607e+08	7.56583e+08	4.31797e+08	1.35873e+09	High	High	High	High	High	High	60	21	106	21	321	36	7.94	0		0		0		0		0		0		44.35		12.22		19.62		22.5		26.42		36.95		15		6		8
P0AFF6	Transcription termination/antitermination protein NusA OS=Escherichia coli (strain K12) OX=83333 GN=nusA PE=1 SV=1	6.56972e+06	4.62755e+06	7237379	3.5782e+06	1.49447e+06	1.33707e+07	High	High	High	Peak Found	Peak Found	High	6	3	4	3	495	54.8	4.64	0.006						0.005		0.002		0.003		0						0		1.8		0		1
P0ABA6	ATP synthase gamma chain OS=Escherichia coli (strain K12) OX=83333 GN=atpG PE=1 SV=1	1.54671e+09	1.63432e+09	1.56081e+09	1.11462e+09	606828809	2.08554e+09	High	High	High	High	High	High	59	24	202	24	287	31.6	8.76	0		0		0		0		0		0		77.31		19.19		31.86		74.97		58.65		60.73		21		8		15
P06612	DNA topoisomerase 1 OS=Escherichia coli (strain K12) OX=83333 GN=topA PE=1 SV=2	1.15323e+06	777647	861943	767206	298189	2.52427e+06	High	Peak Found	High	Peak Found	Peak Found	High	4	2	4	2	865	97.3	8.46	0.002						0.002				0.005		2.18						1.83				2.56		1
P0AB71	Fructose-bisphosphate aldolase class 2 OS=Escherichia coli (strain K12) OX=83333 GN=fbaA PE=1 SV=2	4.26951e+07	110113946	5.17302e+07	6.0507e+07	9.76241e+07	2.52262e+07	High	High	High	High	High	High	10	4	18	4	359	39.1	5.86	0.002		0		0		0.003		0		0		3.04		8.03		7.13		3.67		9.23		4.86		1		4		3
P33607	NADH-quinone oxidoreductase subunit L OS=Escherichia coli (strain K12) OX=83333 GN=nuoL PE=1 SV=2	6.05421e+07	2.96856e+07	38794929	45180189	22426088	86319350	High	High	High	High	High	High	5	2	14	2	613	66.4	8.24	0		0		0.006		0		0		0		7.78		3.37		1.61		3.97		4.35		8.26		2		1		1
P75960	NAD-dependent protein deacylase OS=Escherichia coli (strain K12) OX=83333 GN=cobB PE=1 SV=3	2.43958e+06	1.10884e+06	2209930	1.7104e+06	632650	3.78823e+06	High	Peak Found	Peak Found	Peak Found	Peak Found	Peak Found	4	1	1	1	279	31.4	7.93											0.003												0
P0AD57	Octaprenyl diphosphate synthase OS=Escherichia coli (strain K12) OX=83333 GN=ispB PE=1 SV=1	3.71637e+07	32060234	33648545	2.03653e+07	2.18415e+07	42466019	High	Peak Found	High	High	High	High	16	4	11	4	323	35.2	4.81	0.005		0.009		0.005		0.002				0		1.66		1.64		0		2.1				4.06		2		1		1
P0A717	Ribose-phosphate pyrophosphokinase OS=Escherichia coli (strain K12) OX=83333 GN=prs PE=1 SV=2	2.83614e+09	1.75892e+09	2.0489e+09	1.26853e+09	1.25347e+09	3.59041e+09	High	High	High	High	High	High	64	19	192	19	315	34.2	5.44	0		0		0		0		0		0		88.01		31.98		40.25		62.17		63.86		91.11		16		11		11
P06992	Ribosomal RNA small subunit methyltransferase A OS=Escherichia coli (strain K12) OX=83333 GN=rsmA PE=1 SV=1	128657943	6.37762e+07	6.71605e+07	1.04146e+08	2.90989e+07	113041043	High	Peak Found	High	High	Peak Found	High	10	4	10	4	273	30.4	8.03	0.007				0		0.002				0		0				3.96		1.81				4.19		2				3
P0A9F3	HTH-type transcriptional regulator CysB OS=Escherichia coli (strain K12) OX=83333 GN=cysB PE=3 SV=1	7.74354e+07	5.4087e+07	5.45714e+07	50384490	3.68257e+07	112699365	High	High	High	High	High	High	21	7	26	7	324	36.1	7.42	0		0		0		0		0		0		9.72		2.14		3.92		10.31		4		4.11		6		1		3
P37340	Multidrug resistance protein MdtK OS=Escherichia coli (strain K12) OX=83333 GN=mdtK PE=1 SV=2	1.13148e+07	8.07251e+06	9.74236e+06	1.33504e+07	9.56351e+06	21180089	High	Peak Found	High	High	Peak Found	High	7	3	7	3	457	49.4	9.6	0				0		0.002				0.005		7.06				1.95		1.97				2.9		3				1
P00887	Phospho-2-dehydro-3-deoxyheptonate aldolase, Trp-sensitive OS=Escherichia coli (strain K12) OX=83333 GN=aroH PE=1 SV=4	6.04983e+06	3.10737e+06	3222532	6.10011e+06	3.11232e+06	3.88887e+06	Peak Found	Peak Found	High	Peak Found	Peak Found	Peak Found	3	1	1	1	348	38.7	6.9							0.004												1.79
P62399	50S ribosomal protein L5 OS=Escherichia coli (strain K12) OX=83333 GN=rplE PE=1 SV=2	9.37654e+07	7.52014e+07	1.03213e+08	7.58954e+07	6.22583e+07	110481780	High	High	High	High	High	High	34	6	25	6	179	20.3	9.48	0		0		0		0		0		0		7.9		2.56		5.26		9.53		4.94		9.36		3		3		2
P27833	dTDP-4-amino-4,6-dideoxygalactose transaminase OS=Escherichia coli (strain K12) OX=83333 GN=wecE PE=1 SV=2	6.83991e+06	4668370	5.2622e+06	8.26861e+06	5.1837e+06	4875887	High	High	Peak Found	High	High	High	10	3	8	3	376	41.9	6.14	0.002		0		0				0.004		0.004		3.55		1.93		4.87				1.71		2.07		2		1		3
P76422	Hydroxymethylpyrimidine/phosphomethylpyrimidine kinase OS=Escherichia coli (strain K12) OX=83333 GN=thiD PE=1 SV=1	12325194	5.3902e+06	3.87677e+06	8.64086e+06	4.27627e+06	9525563	High	High	High	High	Peak Found	High	15	3	8	3	266	28.6	6.15	0.002				0		0.002		0.004		0		2.01				2.65		1.93		1.66		4.64		1				1
P23894	Protease HtpX OS=Escherichia coli (strain K12) OX=83333 GN=htpX PE=1 SV=1	2.82652e+06	2.29668e+06	3516850	3.36105e+06	2.9822e+06	4.22589e+06	High	Peak Found	Peak Found	Peak Found	Peak Found	High	8	2	3	2	293	31.9	7.14	0.002										0.004		2.1										2.15		2
P0A912	Peptidoglycan-associated lipoprotein OS=Escherichia coli (strain K12) OX=83333 GN=pal PE=1 SV=1	5.0428e+06	4.69155e+06	5.97597e+06	2.30664e+06	3.62095e+06	7.32142e+06	High	High	High	Peak Found	Peak Found	High	29	4	9	4	173	18.8	6.8	0.002						0.003		0.004		0.005		1.79						2.22		0		2.57		3
P0AFE8	NADH-quinone oxidoreductase subunit M OS=Escherichia coli (strain K12) OX=83333 GN=nuoM PE=1 SV=1	206019452	112072162	166609296	166929836	63439488	250161036	High	High	High	High	High	High	3	2	15	2	509	56.5	8.48	0		0		0		0.003		0.002		0		5.81		3.87		3.8		3.34		1.86		9.24		2		1		2
P0A9B6	D-erythrose-4-phosphate dehydrogenase OS=Escherichia coli (strain K12) OX=83333 GN=epd PE=1 SV=2	1.04457e+08	47539961	32425815	1.04297e+08	3.08565e+07	38998963	High	High	High	High	Peak Found	High	17	5	18	5	339	37.3	6.76	0.002				0		0.002		0.002		0		2.15				7.9		1.87		1.79		16.25		1				5
P27242	Lipopolysaccharide 1,2-N-acetylglucosaminetransferase OS=Escherichia coli (strain K12) OX=83333 GN=waaU PE=4 SV=2	441586837	246606747	3.24289e+08	286515887	1.48926e+08	401843791	High	High	High	High	High	High	27	12	46	12	357	41.7	8.6	0		0		0		0		0		0		14.46		6.33		9.73		10.25		13.13		12.62		6		3		6
P22523	Chromosome partition protein MukB OS=Escherichia coli (strain K12) OX=83333 GN=mukB PE=1 SV=2	1.43423e+06	1.55626e+06	1.739e+06	2.09136e+06	1.18635e+06	2269894	Peak Found	Peak Found	Peak Found	High	Peak Found	Peak Found	1	1	1	1	1486	170.1	5.35					0.005												0												1
P0AAH4	Putrescine export system ATP-binding protein SapD OS=Escherichia coli (strain K12) OX=83333 GN=sapD PE=1 SV=1	1.46415e+06	455223	406917	303501	432090	3436111	Peak Found	Peak Found	Peak Found	Peak Found	Peak Found	High	6	1	1	1	330	37.6	9	0.007												0												1
P0AG48	50S ribosomal protein L21 OS=Escherichia coli (strain K12) OX=83333 GN=rplU PE=1 SV=1	1.75476e+06	871654	1.13845e+06	918194	393063	1.80701e+06	Peak Found	Peak Found	Peak Found	Peak Found	Peak Found	High	11	1	1	1	103	11.6	9.85	0.007												0												1
P0ABF6	Cytidine deaminase OS=Escherichia coli (strain K12) OX=83333 GN=cdd PE=1 SV=1	1.78857e+06	1.44452e+07	3.92168e+06	3.54571e+06	1.60075e+07	4.71671e+06	Peak Found	High	High	Peak Found	High	High	11	3	5	3	294	31.5	5.73	0.002		0				0.004		0.004				1.76		3.31				1.7		0				1		2
P37019	H(+)/Cl(-) exchange transporter ClcA OS=Escherichia coli (strain K12) OX=83333 GN=clcA PE=1 SV=2	1879780		641361	759828		3.32074e+06	Peak Found	Not Found	Peak Found	Peak Found	Not Found	High	3	1	1	1	473	50.3	9.39	0.007												0												1
P16926	Cell shape-determining protein MreC OS=Escherichia coli (strain K12) OX=83333 GN=mreC PE=1 SV=1	6.41323e+06	6.08249e+06	7.23584e+06	4.67499e+06	1316879	1.31325e+07	High	High	High	Peak Found	Peak Found	High	12	4	7	4	367	39.5	8.41	0						0.005		0.004		0.004		5.59						0		0		2.3		3
P30178	Hydroxycarboxylate dehydrogenase B OS=Escherichia coli (strain K12) OX=83333 GN=hcxB PE=1 SV=2	7.8522e+06	7357705	7.33422e+06	7.89545e+06	6.50353e+06	8954304	Peak Found	Peak Found	High	High	High	High	3	1	4	1	361	38.9	6.43	0.002		0		0		0.002						2.58		2.1		2.02		2.05						1		1		1
P0A9B2	Glyceraldehyde-3-phosphate dehydrogenase A OS=Escherichia coli (strain K12) OX=83333 GN=gapA PE=1 SV=2	6.95306e+08	8.31836e+08	9.23524e+08	8.95891e+08	7.42067e+08	1.25757e+09	High	High	High	High	High	High	47	13	79	13	331	35.5	7.11	0		0		0		0		0		0		29.41		16.76		19.21		25.52		15.96		17.08		10		6		7
P11557	Cell division protein DamX OS=Escherichia coli (strain K12) OX=83333 GN=damX PE=1 SV=2	1.96767e+07	10278967	1.55489e+07	7.79367e+06	1.44028e+06	2.12974e+07	High	High	High	Peak Found	Peak Found	High	17	6	9	6	428	46.1	5.81	0.005						0.003		0.004		0.004		1.68						3.76		1.61		2.22		2
P07014	Succinate dehydrogenase iron-sulfur subunit OS=Escherichia coli (strain K12) OX=83333 GN=sdhB PE=1 SV=1	1.30866e+08	2.70024e+08	3.43357e+08	2.28199e+08	2.18413e+08	8.22469e+08	High	High	High	High	High	High	66	14	43	14	238	26.8	6.73	0		0		0		0		0		0		21.9		6.38		3.71		7.5		7.13		7.84		12		3		4
P03007	DNA polymerase III subunit epsilon OS=Escherichia coli (strain K12) OX=83333 GN=dnaQ PE=1 SV=1	1290964	3.78795e+06	3.73452e+06	2732368	3.64176e+06	4.65374e+06	Peak Found	High	High	Peak Found	Peak Found	High	4	1	3	1	243	27.1	5.82	0.002						0.004		0.002				2.15						1.67		1.95				1
P37690	Murein hydrolase activator EnvC OS=Escherichia coli (strain K12) OX=83333 GN=envC PE=1 SV=2	3.09073e+06	1.56766e+06	2946024	2.23345e+06	676593	1.74785e+06	Peak Found	Peak Found	High	Peak Found	Peak Found	High	2	1	2	1	419	46.6	9.91	0.003						0.006						1.71						1.61						1
P76055	tRNA-cytidine(32) 2-sulfurtransferase OS=Escherichia coli (strain K12) OX=83333 GN=ttcA PE=1 SV=1	1.0138e+08	1.33981e+08	9.08403e+07	1.03324e+08	1.18882e+08	9.95448e+07	High	High	High	High	High	High	20	7	21	7	311	35.5	6.33	0.002		0		0		0		0		0		3.48		5.45		5.13		4.06		7.15		5.33		3		3		4
P37760	dTDP-4-dehydrorhamnose reductase OS=Escherichia coli (strain K12) OX=83333 GN=rfbD PE=3 SV=2	4.60479e+07	3.64251e+07	3.80074e+07	4.06e+07	5.02501e+07	6.09781e+07	High	High	High	High	High	High	16	5	16	5	299	32.7	5.82	0		0		0		0.005		0.004		0		6.9		1.99		3.52		0		0		6.01		4		1		3
P0AFZ3	Stringent starvation protein B OS=Escherichia coli (strain K12) OX=83333 GN=sspB PE=1 SV=1	8.66829e+07	8.72948e+07	7.90457e+07	5.09435e+07	6.8599e+07	109147629	High	High	High	High	High	High	24	4	34	4	165	18.3	4.55	0		0		0		0		0		0		8.82		9.97		5.95		12.59		12.45		15.01		3		3		2
P39280	L-lysine 2,3-aminomutase OS=Escherichia coli (strain K12) OX=83333 GN=epmB PE=1 SV=1	6.18607e+06	3835432	3.61e+06	2.50911e+06	909042	3.63907e+06	High	High	High	High	High	High	6	2	10	2	342	38.7	6.6	0		0.003		0		0		0.004		0		5.97		1.87		2.31		4.1		1.64		4.36		2		1		1
P62623	4-hydroxy-3-methylbut-2-enyl diphosphate reductase OS=Escherichia coli (strain K12) OX=83333 GN=ispH PE=1 SV=1	5.85647e+07	7.37744e+07	3.31127e+07	6.98784e+07	6.09088e+07	4.90182e+07	High	High	High	High	High	High	20	7	21	7	316	34.8	5.3	0.002		0		0		0.006		0		0.002		1.83		7.22		5.79		1.62		8.26		3.59		3		4		4
P23893	Glutamate-1-semialdehyde 2,1-aminomutase OS=Escherichia coli (strain K12) OX=83333 GN=hemL PE=1 SV=2	1.31119e+08	9.15972e+07	111531887	1.1655e+08	7.55319e+07	8.94167e+07	High	High	High	High	High	High	25	8	34	8	426	45.3	4.84	0		0		0		0		0		0		8.13		3.58		8.04		8.35		5.8		23.42		5		3		4
P23331	Thymidine kinase OS=Escherichia coli (strain K12) OX=83333 GN=tdk PE=3 SV=1							Not Found	Not Found	Not Found	Not Found	Not Found	High	7	1	1	1	205	23.4	6.39	0.007												0												1
P0ABM9	Cytochrome c-type biogenesis protein CcmH OS=Escherichia coli (strain K12) OX=83333 GN=ccmH PE=1 SV=1	8.76839e+06	2.38077e+06	4.47255e+06	4.81276e+06	1.92518e+06	1.1348e+07	High	Peak Found	High	Peak Found	High	High	13	3	9	3	350	39.1	7.28	0		0				0				0.003		6.55		1.89				4.03				3.78		3		1
P0A870	Transaldolase B OS=Escherichia coli (strain K12) OX=83333 GN=talB PE=1 SV=2	4.83088e+08	4.38811e+08	4.26244e+08	5.01539e+08	6.72796e+08	6.90125e+08	High	High	High	High	High	High	60	19	92	18	317	35.2	5.21	0		0		0		0		0		0		29.9		28.67		20.07		15.33		17.8		31.6		13		12		6
P0AA53	Protein QmcA OS=Escherichia coli (strain K12) OX=83333 GN=qmcA PE=1 SV=1	9.3855e+07	4.80097e+07	7.13641e+07	7.43438e+07	3.68548e+07	117141004	High	High	High	High	High	High	28	7	39	7	305	33.7	5.64	0		0		0		0		0		0		21.02		2.02		6.76		10.21		5.67		15.05		6		1		5
P76506	Intermembrane phospholipid transport system lipoprotein MlaA OS=Escherichia coli (strain K12) OX=83333 GN=mlaA PE=1 SV=1	5.95954e+08	3.52134e+08	4.47015e+08	4.72529e+08	2.48674e+08	7.13245e+08	High	High	High	High	High	High	21	6	55	6	251	28	5.05	0		0		0		0		0		0		15.16		9.71		18.73		11.22		17.51		19.08		5		3		5
P0ACQ4	Hydrogen peroxide-inducible genes activator OS=Escherichia coli (strain K12) OX=83333 GN=oxyR PE=1 SV=1	1.21285e+08	8.56764e+07	8.89435e+07	7.33749e+07	5.43784e+07	1.87577e+08	High	High	High	High	High	High	37	9	34	9	305	34.3	6.4	0		0		0		0		0		0		11.33		4.41		2.49		4.37		3.9		10.33		7		2		2
P76187	Oxidoreductase YdhF OS=Escherichia coli (strain K12) OX=83333 GN=ydhF PE=1 SV=2	48706738	48530126	33040105	34933789	31096295	33505395	High	High	High	High	High	High	7	2	7	2	298	33.7	6.18	0.005		0.007		0		0.004		0.002		0		1.69		1.67		2.06		1.69		1.92		3.98		1		1		1
P15286	Flagellar regulator flk OS=Escherichia coli (strain K12) OX=83333 GN=flk PE=3 SV=2	2.3574e+07	9.36096e+06	1.38055e+07	1.4657e+07	6.76235e+06	16660072	High	Peak Found	High	High	Peak Found	Peak Found	8	3	6	3	331	36.6	9.48					0		0.003				0.004						4.24		2.14				2.13						2
P0AGM5	UPF0162 protein YchA OS=Escherichia coli (strain K12) OX=83333 GN=ychA PE=3 SV=1	1.95046e+06	844340	1.13698e+06	1.39822e+06	289130	974780	High	Peak Found	Peak Found	Peak Found	Peak Found	Peak Found	3	1	1	1	269	30.8	4.56											0.003												0
P0A799	Phosphoglycerate kinase OS=Escherichia coli (strain K12) OX=83333 GN=pgk PE=1 SV=2	9.90661e+07	1.56e+08	1.49919e+08	1.2176e+08	3.15689e+08	1.00367e+08	High	High	High	High	High	High	25	10	42	10	387	41.1	5.22	0		0		0		0		0		0		7.46		17.11		5.25		7.72		16.05		6.09		4		6		5
P37313	Dipeptide transport ATP-binding protein DppF OS=Escherichia coli (strain K12) OX=83333 GN=dppF PE=1 SV=1	7.60841e+07	6.9045e+07	7.55856e+07	6.36515e+07	3.34722e+07	1.29009e+08	High	High	High	High	High	High	37	10	32	10	334	37.5	8.85	0		0.008		0		0		0		0		18.44		0		5.24		4.12		11.13		7.38		10		1		3
P16456	Selenide, water dikinase OS=Escherichia coli (strain K12) OX=83333 GN=selD PE=1 SV=1	6.15098e+08	4.33467e+08	3.28435e+08	5.40025e+08	3.75836e+08	3.85669e+08	High	High	High	High	High	High	31	11	65	11	347	36.7	5.43	0		0		0		0		0		0		19.77		6.77		19.33		14.65		11.76		29.39		8		4		7
P07000	Lysophospholipase L2 OS=Escherichia coli (strain K12) OX=83333 GN=pldB PE=1 SV=4	10888879	4.63483e+06	6843888	6.12319e+06	2.45568e+06	8812897	High	Peak Found	Peak Found	Peak Found	Peak Found	High	7	2	3	2	340	39	7.74	0										0.003		4.22										0		2
P18843	NH(3)-dependent NAD(+) synthetase OS=Escherichia coli (strain K12) OX=83333 GN=nadE PE=1 SV=2	1.49444e+07	4.20116e+07	1.3044e+07	2.18951e+07	8.34375e+07	2.35748e+07	High	High	Peak Found	Peak Found	High	High	26	6	16	6	275	30.6	5.59	0		0						0		0		7.3		8.51						11.86		4.57		3		3
P76372	Chain length determinant protein OS=Escherichia coli (strain K12) OX=83333 GN=wzzB PE=1 SV=2	1.74038e+09	9.75396e+08	1.30814e+09	1.28661e+09	6.84886e+08	2104598702	High	High	High	High	High	High	39	15	113	15	326	36.4	5.59	0		0		0		0		0		0		55.62		22.1		33.26		33		31.47		50.94		12		7		9
P0AAD6	Serine transporter SdaC OS=Escherichia coli (strain K12) OX=83333 GN=sdaC PE=1 SV=1	1.92657e+09	1.1148e+09	1.32577e+09	1.39235e+09	5.34301e+08	1722871716	High	High	High	High	High	High	16	9	67	9	429	46.9	9.16	0		0		0		0		0		0		28.93		5.26		18.76		23.59		17.57		38.43		7		2		7
P0AFG6	Dihydrolipoyllysine-residue succinyltransferase component of 2-oxoglutarate dehydrogenase complex OS=Escherichia coli (strain K12) OX=83333 GN=sucB PE=1 SV=2	4.26975e+06	1.43506e+06	2.48778e+06	2.38477e+06	962009	4.66719e+06	High	Peak Found	Peak Found	High	Peak Found	High	8	2	4	2	405	44	5.81	0.002				0.005						0.003		2.42				0						0		1				1
P28631	DNA polymerase III subunit delta' OS=Escherichia coli (strain K12) OX=83333 GN=holB PE=1 SV=2	2949572	3.126e+06	2.81809e+06	2.87046e+06	3.69455e+06	2567787	Peak Found	Peak Found	Peak Found	Peak Found	High	Peak Found	3	1	1	1	334	36.9	7.05			0												1.93												1
P0A6I0	Cytidylate kinase OS=Escherichia coli (strain K12) OX=83333 GN=cmk PE=1 SV=1	32959751	1.8652e+07	1.50675e+07	3.40324e+07	2.72833e+07	2.59464e+07	High	High	Peak Found	High	High	High	22	4	12	4	227	24.7	5.85	0.002		0		0				0		0		3.44		4.61		4.69				2.25		5.39		3		2		1
P0ABK2	Cytochrome bd-I ubiquinol oxidase subunit 2 OS=Escherichia coli (strain K12) OX=83333 GN=cydB PE=1 SV=1	2.56245e+08	1.51902e+08	2.36117e+08	2.03015e+08	147004216	395436776	High	High	High	High	High	High	11	5	20	5	379	42.4	7.4	0		0.009		0.005		0.005		0		0		9.13		0		0		0		2.11		6.85		4		1		1
P0AC30	Cell division protein FtsX OS=Escherichia coli (strain K12) OX=83333 GN=ftsX PE=1 SV=1	299250846	1.86842e+08	2.46062e+08	1.96269e+08	9.53658e+07	3.31238e+08	High	High	High	High	High	High	32	12	61	12	352	38.5	8.97	0		0		0		0		0		0		22.57		3.26		11.27		13.8		12.47		32.71		9		3		6
P0AG67	30S ribosomal protein S1 OS=Escherichia coli (strain K12) OX=83333 GN=rpsA PE=1 SV=1	81229061	6.87704e+07	7.50071e+07	5.27881e+07	4.05511e+07	8.36325e+07	High	High	High	High	High	High	9	5	13	5	557	61.1	4.98	0.002		0		0		0		0		0		2.03		2.2		1.84		4.77		4.58		5.01		3		1		2
P37647	2-dehydro-3-deoxygluconokinase OS=Escherichia coli (strain K12) OX=83333 GN=kdgK PE=1 SV=1	1.66052e+07	2.96049e+07	1.38592e+07	14550058	1.66812e+07	1.052e+07	High	High	High	High	High	High	12	4	10	4	309	33.9	5.03	0.002		0		0.005		0.003		0		0.003		1.78		2.3		0		2.2		4.58		0		2		1		1
P19934	Tol-Pal system protein TolA OS=Escherichia coli (strain K12) OX=83333 GN=tolA PE=1 SV=1	3.22641e+06	885829	1.1668e+06	1.91174e+06	225348	2702729	High	High	High	High	Peak Found	High	3	1	5	1	421	43.1	9.07	0.002				0		0.005		0		0.005		2.07				2.3		0		2.04		2.51		1				1
P0ADG4	Nus factor SuhB OS=Escherichia coli (strain K12) OX=83333 GN=suhB PE=1 SV=1	9.02414e+07	56464646	4.50112e+07	115817748	4.83528e+07	101164842	High	High	High	High	High	High	39	9	36	9	267	29.2	6.96	0		0		0		0		0		0		20.35		5.83		10.64		11.12		6.61		13.4		7		4		4
P0A812	Holliday junction branch migration complex subunit RuvB OS=Escherichia coli (strain K12) OX=83333 GN=ruvB PE=1 SV=1	4.68526e+07	1.56382e+07	2.44867e+07	3.99944e+07	9.90787e+06	2.43746e+07	High	High	High	High	Peak Found	High	16	6	16	6	336	37.2	5.16	0.002				0		0.003		0		0		3.67				4.15		3.63		2.19		6.44		2				2
P16384	tRNA dimethylallyltransferase OS=Escherichia coli (strain K12) OX=83333 GN=miaA PE=1 SV=2	5.26763e+06	3274536	2.25417e+06	2886069	3.18588e+06	3.99997e+06	Peak Found	Peak Found	High	High	High	High	4	1	4	1	316	35	6.01	0.003		0.008		0.005		0.006						1.72		0		0		1.62						1		1		1
P0AAF6	Arginine transport ATP-binding protein ArtP OS=Escherichia coli (strain K12) OX=83333 GN=artP PE=1 SV=1	3.99248e+07	6.11833e+07	6.0743e+07	3.08123e+07	2.97403e+07	111380411	High	High	High	Peak Found	Peak Found	High	14	3	15	3	242	27	6.64	0						0.003		0		0		7.89						3.37		3.7		9.06		2
P39836	Putative symporter YfeH OS=Escherichia coli (strain K12) OX=83333 GN=yfeH PE=3 SV=2	6.85854e+06	2.47754e+06	3.11686e+06	6.21837e+06	2.37837e+06	6.07304e+06	High	Peak Found	High	High	Peak Found	High	5	1	4	1	332	36.4	9.44	0.007				0.004		0.004				0.005		0				1.79		1.77				3.22		1				1
P0AFZ7	Trk system potassium uptake protein TrkH OS=Escherichia coli (strain K12) OX=83333 GN=trkH PE=1 SV=1	42619570	17056291	27690706	23232231	9.04401e+06	56023012	High	High	High	High	High	High	5	2	10	2	483	52.9	9.04	0		0		0		0.003		0.002		0.005		5.7		2.15		4.78		3.12		2.03		3.38		1		1		2
P37440	Oxidoreductase UcpA OS=Escherichia coli (strain K12) OX=83333 GN=ucpA PE=1 SV=3	1.69923e+07	11381977	9.3091e+06	15208332	1.43524e+07	10957458	High	High	High	High	High	High	11	3	11	3	263	27.8	5.27	0.002		0		0.005		0.003		0		0		2.07		4.38		0		2.18		4.25		7.66		1		2		1
P37666	Glyoxylate/hydroxypyruvate reductase B OS=Escherichia coli (strain K12) OX=83333 GN=ghrB PE=1 SV=3	3.48831e+08	683186660	3.11982e+08	3.64769e+08	2.64036e+08	4.51019e+08	High	High	High	High	High	High	31	11	80	11	324	35.4	5.82	0		0		0		0		0		0		20.08		15.64		23.5		17.51		24.16		18.31		8		6		7
P00961	Glycine--tRNA ligase beta subunit OS=Escherichia coli (strain K12) OX=83333 GN=glyS PE=1 SV=4	1.55548e+06	736380	624335	1582240	1.00794e+06	668061	High	Peak Found	Peak Found	High	Peak Found	Peak Found	2	1	2	1	689	76.8	5.44					0						0.003						1.86						0						1
P43337	Uncharacterized Nudix hydrolase NudL OS=Escherichia coli (strain K12) OX=83333 GN=nudL PE=3 SV=1	4.31762e+06	2.49767e+06	3.17647e+06	3.52665e+06	1.42678e+06	5.8857e+06	Peak Found	High	High	High	Peak Found	High	5	1	5	1	192	21.4	6.28	0.007				0		0.003		0.004				0				2.24		2.19		1.71				1				1
P0A6I3	Pantothenate kinase OS=Escherichia coli (strain K12) OX=83333 GN=coaA PE=1 SV=1	3875662	5.21085e+06	3.03418e+06	3.86287e+06	4.37549e+06	4421707	High	Peak Found	Peak Found	High	Peak Found	Peak Found	6	2	2	2	316	36.3	6.81					0.005						0.004						0						1.72						1
P0AG93	Protein translocase subunit SecF OS=Escherichia coli (strain K12) OX=83333 GN=secF PE=1 SV=1	1.80972e+08	8.91315e+07	1.1886e+08	1.44936e+08	6.90431e+07	313066105	High	High	High	High	High	High	21	6	28	6	323	35.4	5.85	0		0		0		0		0		0		8.64		8.7		13.11		8.07		6.58		12.99		4		3		4
P00963	Aspartate--ammonia ligase OS=Escherichia coli (strain K12) OX=83333 GN=asnA PE=1 SV=1	6.53242e+06	3.73488e+06	2.96986e+06	4.11511e+06	1.96304e+06	6.90595e+06	High	High	Peak Found	High	Peak Found	High	9	2	5	2	330	36.6	5.76	0.007				0				0.002		0.004		0				1.87				1.79		2.03		1				1
P07117	Sodium/proline symporter OS=Escherichia coli (strain K12) OX=83333 GN=putP PE=1 SV=1	4.44816e+07	1.98718e+07	3.375e+07	25628345	1.43665e+07	1.04529e+08	High	Peak Found	Peak Found	High	Peak Found	High	12	4	8	4	502	54.3	8.51	0				0						0.003		7.71				1.79						1.72		4				1
P0AE08	Alkyl hydroperoxide reductase C OS=Escherichia coli (strain K12) OX=83333 GN=ahpC PE=1 SV=2	20002628	19437308	19209212	20066396	20902830	16100469	Peak Found	High	Peak Found	Peak Found	High	Peak Found	7	1	2	1	187	20.7	5.17			0						0.002						2.14						1.8						1
P75823	Low specificity L-threonine aldolase OS=Escherichia coli (strain K12) OX=83333 GN=ltaE PE=1 SV=1	8.30716e+07	6.247e+07	6.22741e+07	7.56934e+07	4.67674e+07	8.17211e+07	High	High	High	High	High	High	13	4	14	4	333	36.5	6.19	0.002		0.01		0		0		0.002		0		2.32		1.64		1.83		4.11		1.85		6.15		4		1		1
P60757	ATP phosphoribosyltransferase OS=Escherichia coli (strain K12) OX=83333 GN=hisG PE=1 SV=1	5.48909e+06	5.7983e+06	5.23085e+06	6.86529e+06	7.28473e+06	9.75339e+06	High	Peak Found	High	High	High	High	16	4	7	4	299	33.3	5.63	0.006		0.009		0.006		0.002				0.002		1.65		1.63		1.64		1.81				3.65		1		1		1
P10100	Endolytic peptidoglycan transglycosylase RlpA OS=Escherichia coli (strain K12) OX=83333 GN=rlpA PE=1 SV=1	12833657	4.73831e+06	6.80135e+06	8.83668e+06	4.82794e+06	1.4359e+07	High	Peak Found	High	High	Peak Found	High	9	3	6	3	362	37.5	5.73	0.005				0		0.005				0.002		1.67				1.8		0				3.73		2				1
P0AA25	Thioredoxin 1 OS=Escherichia coli (strain K12) OX=83333 GN=trxA PE=1 SV=2	204589672	1.68242e+08	168425872	148953320	1.3754e+08	1.57637e+08	High	High	High	High	Peak Found	High	34	3	9	3	109	11.8	4.88	0.002				0		0		0		0		1.85				3.23		4.12		2.37		5.13		1				1
P21645	UDP-3-O-(3-hydroxymyristoyl)glucosamine N-acyltransferase OS=Escherichia coli (strain K12) OX=83333 GN=lpxD PE=1 SV=2	4.05981e+08	2.88065e+08	3.06152e+08	361133560	2.34339e+08	3.91993e+08	High	High	High	High	High	High	18	6	52	6	341	36	6.54	0		0		0		0		0		0		17.67		16.17		23.26		13.16		13.95		14.9		5		4		6
P0A7X6	Ribosome maturation factor RimM OS=Escherichia coli (strain K12) OX=83333 GN=rimM PE=1 SV=1	1.70045e+06	1.95002e+06	2.50004e+06	1.63321e+06	3.91966e+06	7.75816e+06	Peak Found	Peak Found	Peak Found	Peak Found	Peak Found	High	13	2	2	2	182	20.6	4.81	0.002												2.53												2
P69425	Sec-independent protein translocase protein TatB OS=Escherichia coli (strain K12) OX=83333 GN=tatB PE=1 SV=1	2.54154e+08	1.42595e+08	1.76858e+08	1.50128e+08	9.94062e+07	283763472	High	High	High	High	High	High	58	8	48	8	171	18.4	5.22	0		0		0		0		0		0		23.6		12.88		10.52		8.15		8.4		16.58		7		3		4
P0ABB0	ATP synthase subunit alpha OS=Escherichia coli (strain K12) OX=83333 GN=atpA PE=1 SV=1	2.32142e+08	258341213	1.93933e+08	1.94238e+08	1.04716e+08	2.12415e+08	High	High	High	High	High	High	21	12	55	12	513	55.2	6.13	0		0		0		0		0		0		17.47		8.7		9.94		11.6		18.19		25.11		6		3		5
P76423	Hydroxyethylthiazole kinase OS=Escherichia coli (strain K12) OX=83333 GN=thiM PE=1 SV=1	7.30773e+06	4.62022e+06	3.12364e+06	6314800	6265327	5.36949e+06	High	Peak Found	Peak Found	Peak Found	Peak Found	Peak Found	8	1	1	1	262	27.3	5.99											0.003												0
P0C066	Membrane-bound lytic murein transglycosylase C OS=Escherichia coli (strain K12) OX=83333 GN=mltC PE=1 SV=1	2.43758e+07	1.77707e+07	1.56254e+07	1.41589e+07	6.68872e+06	1.43158e+07	High	High	High	High	High	High	12	4	12	4	359	40.1	9.33	0.002		0.009		0.004		0.003		0		0		1.75		1.61		1.69		3.75		3.21		5.65		1		1		3
P21829	Pyridoxal phosphate phosphatase YbhA OS=Escherichia coli (strain K12) OX=83333 GN=ybhA PE=1 SV=3	25836333	1.56257e+07	9.96917e+06	2.13541e+07	7.52211e+06	2.06153e+07	High	High	High	High	Peak Found	High	9	3	12	3	272	30.2	5.9	0.002				0		0.002		0		0		3.63				3.51		1.86		2.1		5.74		3				1
P64423	Zinc transport protein ZntB OS=Escherichia coli (strain K12) OX=83333 GN=zntB PE=1 SV=1	14019734	8.49907e+06	1.06033e+07	9.95101e+06	3.28564e+06	4.6568e+07	High	High	High	High	Peak Found	High	10	3	12	3	327	36.6	5.35	0				0.005		0		0		0		3.97				0		4.31		3.68		6.97		2				1
P0AAC4	Inner membrane protein YbhL OS=Escherichia coli (strain K12) OX=83333 GN=ybhL PE=1 SV=1	2.53903e+06	1.65884e+06	1.60205e+06	3.45e+07	18946711	1.74594e+06	High	High	High	High	High	High	7	2	12	2	234	25.9	9.61	0		0		0		0.003		0		0		4.1		1.92		1.89		2.29		4.54		3.92		2		2		2
P06996	Outer membrane porin C OS=Escherichia coli (strain K12) OX=83333 GN=ompC PE=1 SV=1	4.54362e+10	2.54679e+10	3.85872e+10	3.05404e+10	1.82067e+10	4.84898e+10	High	High	High	High	High	High	66	27	572	25	367	40.3	4.82	0		0		0		0		0		0		228.36		138.45		174.23		212.15		201.35		276.69		21		16		18
P0AB38	Penicillin-binding protein activator LpoB OS=Escherichia coli (strain K12) OX=83333 GN=lpoB PE=1 SV=1	4.15988e+08	2.19733e+08	2.72939e+08	2.775e+08	1.60876e+08	4.204e+08	High	High	High	High	High	High	44	8	48	8	213	22.5	6.93	0		0		0		0		0		0		27.68		4.39		11.03		8.58		5.39		21.54		8		3		5
P37325	Uncharacterized protein YbcH OS=Escherichia coli (strain K12) OX=83333 GN=ybcH PE=3 SV=2	8.20438e+06	5.68208e+06	7.19567e+06	4.07569e+06	2221617	8842232	High	Peak Found	High	High	Peak Found	High	7	2	7	2	296	33	8.65	0				0		0.003				0		4.65				1.97		3.69				4.38		2				1
P0AGL7	Ribosomal RNA small subunit methyltransferase E OS=Escherichia coli (strain K12) OX=83333 GN=rsmE PE=1 SV=1	4388668	6171956	3841643	3.57782e+06	2.83698e+06	6.80995e+06	Peak Found	Peak Found	High	Peak Found	Peak Found	High	15	3	3	3	243	27	6.64	0						0.005						4.03						0						2
P45425	N-acetylmannosamine kinase OS=Escherichia coli (strain K12) OX=83333 GN=nanK PE=1 SV=2		1.05757e+06		3386963	1.11625e+06		High	Peak Found	Not Found	High	Peak Found	Not Found	8	2	3	2	291	29.6	6.04					0.006						0.004						1.63						1.91						1
P0A6Y5	33 kDa chaperonin OS=Escherichia coli (strain K12) OX=83333 GN=hslO PE=1 SV=1	523890081	3.73807e+08	373010808	4.13428e+08	3.47182e+08	422881736	High	High	High	High	High	High	20	5	32	5	292	32.5	4.49	0		0		0		0		0		0		11.06		10.05		7.46		4.27		11.98		13.45		3		4		4
P75876	Ribosomal RNA large subunit methyltransferase I OS=Escherichia coli (strain K12) OX=83333 GN=rlmI PE=1 SV=2	2.09788e+07	1.42698e+07	19924394	2.20321e+07	6.28581e+06	1.68273e+07	High	Peak Found	High	Peak Found	Peak Found	High	6	3	6	3	396	44.3	7.72	0.002						0.003				0.003		1.84						3.24				0		2
P0AB01	Envelope biogenesis factor ElyC OS=Escherichia coli (strain K12) OX=83333 GN=elyC PE=4 SV=1	2.29192e+07	1.49606e+07	2.32287e+07	21474042	17856748	27945218	High	High	High	High	High	High	10	3	14	3	259	28.6	9.23	0		0		0.004		0		0		0		5.12		3.92		1.64		5.96		2.04		4.9		2		2		2
P37747	UDP-galactopyranose mutase OS=Escherichia coli (strain K12) OX=83333 GN=glf PE=1 SV=1	1.95313e+07	1.97243e+07	2.57497e+07	2.3057e+07	1.8882e+07	1.97749e+07	High	High	High	High	High	High	12	5	13	5	367	42.9	7.11	0		0.005		0		0.002		0.002		0.004		7.11		1.72		3.51		1.96		1.89		1.73		3		1		2
P0A927	Nucleoside-specific channel-forming protein Tsx OS=Escherichia coli (strain K12) OX=83333 GN=tsx PE=1 SV=1	6.38702e+08	4.77723e+08	6.45111e+08	4.91087e+08	3.40696e+08	783314885	High	High	High	High	High	High	18	5	46	5	294	33.6	5.33	0		0		0		0		0		0		10.15		4.26		5.25		9.94		6.75		10.94		5		3		2
P0A8A0	Probable transcriptional regulatory protein YebC OS=Escherichia coli (strain K12) OX=83333 GN=yebC PE=1 SV=1	2.39891e+08	3.42685e+08	1.55379e+08	2.00118e+08	2.51943e+08	1.62541e+08	High	High	High	High	High	High	33	11	47	11	246	26.4	4.88	0		0		0		0		0		0		21.78		13.68		19.62		8.85		15.04		22.72		7		6		8
P0A715	2-dehydro-3-deoxyphosphooctonate aldolase OS=Escherichia coli (strain K12) OX=83333 GN=kdsA PE=1 SV=1	106958248	1.09957e+08	9.25787e+07	9.56882e+07	160397964	85662419	High	High	High	High	High	High	18	6	16	6	284	30.8	6.8	0		0		0.004		0.002		0		0.005		5.12		3.73		1.68		1.84		6.11		3.52		3		2		3
P0A9Q1	Aerobic respiration control protein ArcA OS=Escherichia coli (strain K12) OX=83333 GN=arcA PE=1 SV=1	3.4479e+08	2.56742e+08	1.69825e+08	302047771	1.61903e+08	2.91514e+08	High	High	High	High	High	High	36	11	40	11	238	27.3	5.33	0		0		0		0.006		0		0		13.11		8.09		9		1.62		8.53		16.17		7		3		5
P21165	Xaa-Pro dipeptidase OS=Escherichia coli (strain K12) OX=83333 GN=pepQ PE=1 SV=2	1.63672e+06	990459	455280	776471	796705	1.83568e+06	Peak Found	Peak Found	High	Peak Found	Peak Found	High	3	1	2	1	443	50.1	5.99	0.002						0.004						1.93						1.79						1
P0ABB4	ATP synthase subunit beta OS=Escherichia coli (strain K12) OX=83333 GN=atpD PE=1 SV=2	5.4024e+08	3.50505e+08	4.07936e+08	3.0176e+08	1.54974e+08	551829540	High	High	High	High	High	High	46	15	102	15	460	50.3	5.01	0		0		0		0		0		0		40.29		10.11		18.04		37.35		30.32		53.6		12		4		6
P76350	Shikimate transporter OS=Escherichia coli (strain K12) OX=83333 GN=shiA PE=2 SV=1	1.83564e+06	655678	760726		819112	5363075	High	Peak Found	Peak Found	Not Found	Peak Found	High	4	1	2	1	438	47.8	9.06	0.007										0.003		0										0		1
P31801	Sodium-potassium/proton antiporter ChaA OS=Escherichia coli (strain K12) OX=83333 GN=chaA PE=1 SV=1	2.62375e+07	16964729	2.42238e+07	2.42598e+07	1.65181e+07	3.24662e+07	High	Peak Found	High	High	High	High	5	2	6	2	366	39.1	6.65	0.002		0		0		0.003				0.004		2.41		1.99		1.88		2.28				1.98		2		1		1
P75949	Beta-hexosaminidase OS=Escherichia coli (strain K12) OX=83333 GN=nagZ PE=1 SV=1	3.0024e+06	1380139	2100187	2544953	1544645	2250094	High	Peak Found	High	High	Peak Found	High	3	1	4	1	341	37.6	6.29	0.002				0.005		0.002				0.004		1.95				0		2				2.14		1				1
P77756	7-cyano-7-deazaguanine synthase OS=Escherichia coli (strain K12) OX=83333 GN=queC PE=1 SV=1	4.64729e+06	1.32315e+07	6225226	8930220	1.34482e+07	8.35742e+06	Peak Found	High	Peak Found	Peak Found	High	High	13	2	3	2	231	25.5	6.06	0.002		0.008						0.004				2.22		0						1.7				1		1
P0A836	Succinate--CoA ligase [ADP-forming] subunit beta OS=Escherichia coli (strain K12) OX=83333 GN=sucC PE=1 SV=1	3.85717e+07	3.5094e+07	49764502	7.11304e+07	3.34489e+07	3.34577e+07	High	High	High	High	High	Peak Found	19	7	15	7	388	41.4	5.52			0.01		0		0.002		0.002		0				1.66		2.01		2.12		1.76		5.35				2		4
P0ADV5	Luciferase-like monooxygenase OS=Escherichia coli (strain K12) OX=83333 GN=yhbW PE=4 SV=1			2222959	440920		5.54506e+06	Not Found	Not Found	Peak Found	Peak Found	Not Found	High	2	1	1	1	335	37.1	6.47	0.007												0												1
P0A8A2	Probable transcriptional regulatory protein YeeN OS=Escherichia coli (strain K12) OX=83333 GN=yeeN PE=1 SV=1	1.18715e+08	141662866	7.7613e+07	1.26144e+08	1.05817e+08	8.2679e+07	High	High	High	High	High	High	18	5	22	5	238	25.9	4.82	0		0		0		0		0		0		5.25		6.84		2.78		8.05		9.23		5.32		4		3		1
P0A8R7	UPF0283 membrane protein YcjF OS=Escherichia coli (strain K12) OX=83333 GN=ycjF PE=1 SV=1	2.12405e+07	8.9592e+06	14511368	19291023	6.90871e+06	26211108	High	High	High	Peak Found	High	High	12	3	10	3	353	39.4	8.57	0		0				0.006		0.004		0		4.6		2.13				0		1.63		7.76		1		1
P0AC98	Succinate-acetate/proton symporter SatP OS=Escherichia coli (strain K12) OX=83333 GN=satP PE=1 SV=1	20171902	9491262	13825304	15321201	4.15658e+06	20996656	High	Peak Found	Peak Found	Peak Found	Peak Found	High	5	1	2	1	188	20.1	8.16	0.002										0.004		1.82										1.85		1
[truncated: 21 more columns]

## Sheet: Supplementary Table 3
Checked	Protein FDR Confidence: A2 Sequest HT	Protein FDR Confidence: A8 Sequest HT	Protein FDR Confidence: B2 Sequest HT	Protein FDR Confidence: B8 Sequest HT	Protein FDR Confidence: C2 Sequest HT	Protein FDR Confidence: C8 Sequest HT	Protein FDR Confidence: D2 Sequest HT	Protein FDR Confidence: D8 Sequest HT	Protein FDR Confidence: E2 Sequest HT	Protein FDR Confidence: E8 Sequest HT	Protein FDR Confidence: F2 Sequest HT	Protein FDR Confidence: F8 Sequest HT	Master	Accession	Description	Exp. q-value: A2 Sequest HT	Exp. q-value: A8 Sequest HT	Exp. q-value: B2 Sequest HT	Exp. q-value: B8 Sequest HT	Exp. q-value: C2 Sequest HT	Exp. q-value: C8 Sequest HT	Exp. q-value: D2 Sequest HT	Exp. q-value: D8 Sequest HT	Exp. q-value: E2 Sequest HT	Exp. q-value: E8 Sequest HT	Exp. q-value: F2 Sequest HT	Exp. q-value: F8 Sequest HT	Coverage [%]	Contaminant	Marked as	# Peptides	# PSMs	# Unique Peptides	# AAs	MW [kDa]	calc. pI	Score Sequest HT: A2 Sequest HT	Score Sequest HT: A8 Sequest HT	Score Sequest HT: B2 Sequest HT	Score Sequest HT: B8 Sequest HT	Score Sequest HT: C2 Sequest HT	Score Sequest HT: C8 Sequest HT	Score Sequest HT: D2 Sequest HT	Score Sequest HT: D8 Sequest HT	Score Sequest HT: E2 Sequest HT	Score Sequest HT: E8 Sequest HT	Score Sequest HT: F2 Sequest HT	Score Sequest HT: F8 Sequest HT	# Peptides (by Search Engine): A2 Sequest HT
TRUE	High	n/a	n/a	n/a	High	n/a	n/a	n/a	n/a	n/a	n/a	n/a	Master Protein	HokB-1042	HokB-1042	0				0								14	FALSE	specific	1	13	1	49	5.6	8.22	12.78				7.15								1
	Checked	Confidence	Annotated Sequence	Modifications	Contaminant	Marked as	# Protein Groups	# Proteins	# PSMs	Master Protein Accessions	Positions in Master Proteins	Modifications in Master Proteins	# Missed Cleavages	Theo. MH+ [Da]	Abundance: F1: Sample, 1mCherry-HokB & GFP Overexpression	Abundance: F4: Sample, 1mCherry-HokB & GFP-TadA Overexpression	Abundance: F2: Sample, 2mCherry-HokB & GFP Overexpression	Abundance: F5: Sample, 2mCherry-HokB & GFP-TadA Overexpression	Abundance: F3: Sample, 3mCherry-HokB & GFP Overexpression	Abundance: F6: Sample, 3mCherry-HokB & GFP-TadA Overexpression	Quan Info	Found in Sample: [S1] F1: Sample, 1mCherry-HokB & GFP Overexpression	Found in Sample: [S2] F2: Sample, 2mCherry-HokB & GFP Overexpression	Found in Sample: [S3] F3: Sample, 3mCherry-HokB & GFP Overexpression	Found in Sample: [S4] F4: Sample, 1mCherry-HokB & GFP-TadA Overexpression	Found in Sample: [S5] F5: Sample, 2mCherry-HokB & GFP-TadA Overexpression	Found in Sample: [S6] F6: Sample, 3mCherry-HokB & GFP-TadA Overexpression	Confidence (by Search Engine): A2 Sequest HT	Confidence (by Search Engine): A8 Sequest HT	Confidence (by Search Engine): B2 Sequest HT	Confidence (by Search Engine): B8 Sequest HT	Confidence (by Search Engine): C2 Sequest HT	Confidence (by Search Engine): C8 Sequest HT	Confidence (by Search Engine): D2 Sequest HT	Confidence (by Search Engine): D8 Sequest HT	Confidence (by Search Engine): E2 Sequest HT	Confidence (by Search Engine): E8 Sequest HT	Confidence (by Search Engine): F2 Sequest HT	Confidence (by Search Engine): F8 Sequest HT	Percolator q-Value (by Search Engine): A2 Sequest HT	Percolator q-Value (by Search Engine): A8 Sequest HT	Percolator q-Value (by Search Engine): B2 Sequest HT	Percolator q-Value (by Search Engine): B8 Sequest HT	Percolator q-Value (by Search Engine): C2 Sequest HT	Percolator q-Value (by Search Engine): C8 Sequest HT	Percolator q-Value (by Search Engine): D2 Sequest HT	Percolator q-Value (by Search Engine): D8 Sequest HT	Percolator q-Value (by Search Engine): E2 Sequest HT	Percolator q-Value (by Search Engine): E8 Sequest HT
	TRUE	High	[R].QTLCELR.[F]	1xCarbamidomethyl [C4]	FALSE	specific	1	1	13	HokB-edited	HokB-edited [26-32]		0	919.467		6.43607e+06			282900	5997446		Not Found	Not Found	Peak Found	High	Not Found	High	High	n/a	n/a	n/a	High	n/a	n/a	n/a	n/a	n/a	n/a	n/a	0.0008661				0.001154
TRUE	High	n/a	n/a	n/a	n/a	n/a	High	n/a	High	n/a	High	n/a	Master Protein	HokB-non-edited	HokB-non-edited	0.007						0.003		0		0		14	FALSE	specific	1	30	1	49	5.6	8.35	0						3.84		11.49		43.14		1
	Checked	Confidence	Annotated Sequence	Modifications	Contaminant	Marked as	# Protein Groups	# Proteins	# PSMs	Master Protein Accessions	Positions in Master Proteins	Modifications in Master Proteins	# Missed Cleavages	Theo. MH+ [Da]	Abundance: F1: Sample, 1mCherry-HokB & GFP Overexpression	Abundance: F4: Sample, 1mCherry-HokB & GFP-TadA Overexpression	Abundance: F2: Sample, 2mCherry-HokB & GFP Overexpression	Abundance: F5: Sample, 2mCherry-HokB & GFP-TadA Overexpression	Abundance: F3: Sample, 3mCherry-HokB & GFP Overexpression	Abundance: F6: Sample, 3mCherry-HokB & GFP-TadA Overexpression	Quan Info	Found in Sample: [S1] F1: Sample, 1mCherry-HokB & GFP Overexpression	Found in Sample: [S2] F2: Sample, 2mCherry-HokB & GFP Overexpression	Found in Sample: [S3] F3: Sample, 3mCherry-HokB & GFP Overexpression	Found in Sample: [S4] F4: Sample, 1mCherry-HokB & GFP-TadA Overexpression	Found in Sample: [S5] F5: Sample, 2mCherry-HokB & GFP-TadA Overexpression	Found in Sample: [S6] F6: Sample, 3mCherry-HokB & GFP-TadA Overexpression	Confidence (by Search Engine): A2 Sequest HT	Confidence (by Search Engine): A8 Sequest HT	Confidence (by Search Engine): B2 Sequest HT	Confidence (by Search Engine): B8 Sequest HT	Confidence (by Search Engine): C2 Sequest HT	Confidence (by Search Engine): C8 Sequest HT	Confidence (by Search Engine): D2 Sequest HT	Confidence (by Search Engine): D8 Sequest HT	Confidence (by Search Engine): E2 Sequest HT	Confidence (by Search Engine): E8 Sequest HT	Confidence (by Search Engine): F2 Sequest HT	Confidence (by Search Engine): F8 Sequest HT	Percolator q-Value (by Search Engine): A2 Sequest HT	Percolator q-Value (by Search Engine): A8 Sequest HT	Percolator q-Value (by Search Engine): B2 Sequest HT	Percolator q-Value (by Search Engine): B8 Sequest HT	Percolator q-Value (by Search Engine): C2 Sequest HT	Percolator q-Value (by Search Engine): C8 Sequest HT	Percolator q-Value (by Search Engine): D2 Sequest HT	Percolator q-Value (by Search Engine): D8 Sequest HT	Percolator q-Value (by Search Engine): E2 Sequest HT	Percolator q-Value (by Search Engine): E8 Sequest HT
	TRUE	High	[R].QTLYELR.[F]		FALSE	specific	1	1	30	HokB-non-edited	HokB-non-edited [26-32]		0	922.499	28958336	1.59554e+06	10906295		11904788	3.26929e+06		High	High	High	Peak Found	Not Found	High	High	n/a	n/a	n/a	n/a	n/a	High	n/a	High	n/a	High	n/a	0.0003514						0.0002172		0.0007322
	In each MS/MS table:
	In blue - peptides that were identified in the MS/MS analysis and matches the expected mass/charge of the broken edited or non-edited peptide from the N-terminus.
	In red - peptides that were identified in the MS/MS analysis and matches the expected mass/charge of the broken edited or non-edited peptide from the C-terminus.
	In Black - expected mass/charge of the broken edited or non-edited peptide not identified in the analysis.
[truncated: 37 more columns]

## Sheet: Supplementary Table 4
						Data used for Supplementray Figure 1 E-F
						Peptide name	HokB-non-edited (SuppFig1E)		HokB-edited (SuppFig1F)
						Peptide sequence	[R].QTLYELR.[F]		[R].QTLCELR.[F]
						Strain	+GFPOE	+GFP-TadAOE	+GFPOE	+GFP-TadAOE
						Sample 1	28958336	1595541	Not Found*	6436074
						Sample 2	10906295	Not Found*	Not Found*	Not Found*
						Sample 3	11904788	3269292	282900	5997446
						*In supplementary Figure 1 E-F we show peptide quantification in Log2 scale. To show all data points on the graph, even ones that were not found, we technically replace the zero to one. In these samples we did not identify the edited and non-edited peptides.
